# Supplementary material for: Tumor-localized CD40 agonism with MP0317, a FAP x CD40 DARPin, reprograms the tumor microenvironment in patients with advanced solid tumors: an open-label, nonrandomized, dose-escalation phase 1 study
Source: Nat Cancer. 2026 May 1;7(5):810–22. doi: 10.1038/s43018-026-01150-1 (PMC13221297; doi:10.1038/s43018-026-01150-1)
Supplement: Supplementary file 4 — Supplementary Table 1: Summary statistics of serum MP0317 PK parameters following first MP0317 IV infusion. Statistics of serum MP0317 PK parameters following first MP0317 IV infusion (Cycle 1 Day 1) in cohorts 1–6 (a.) and cohorts 4b, 5b and 6b (b.). Data presented as arithmetic mean (CV%); n (number of patients) except for tmax and tlast which are presented as median (min-max); n (number of patients). Parameters are calculated relative to the start of infusion. NC= not calculated. Supplementary Table 2: Incidence and frequency of anti-drug antibodies (ADAs) by MP0317 dose cohort (Q3W and Q1W). ADA status was assessed based on the following categories according to ref. 57: ADA-negative samples: Patients who had no pre-existing ADAs or were missing ADA data before drug administration and who had all negative ADA results following drug administration. Treatment-unaffected ADA: Subset of ADA negative patients who had pre-existing ADAs but did not show a ≥4-fold increase in ADA titer following drug administration compared to baseline measurement. Treatment-induced: ADAs developed de novo (seroconversion) following drug administration. Patients who had no pre-existing ADAs or were missing ADA data before drug administration and who had at least one ADA+ sample following drug administration. Treatment-boosted: Patients who had pre-existing ADAs and had a ≥4-fold increase in ADA titer following drug administration compared to baseline measurement. [file 43018_2026_1150_MOESM4_ESM.xlsx]

## Sheet: Methods - Abs mIF
Antibody	Manufacturer	Catalog #
Anti-DARPin® rabbit monoclonal antibody	CePower GmBH	NA
FAP [EPR20021]	Abcam	ab207178
CD68 (D4B9C) XP® Rabbit mAb	Cell Signaling	76437S
CD40 (D8W3N) Rabbit mAb	Cell Signaling	40868
Anti-CD163 antibody [EPR19518] (ab182422)	Abcam	ab182422
CD3e (D7A6E™) XP® Rabbit mAb	Cell Signaling	85061S
CD11c (D3V1E) XP® Rabbit mAb	Cell Signaling	45581S
Cytokeratin Pan Type I/II Antibody Cocktail	Thermo Fisher	MA5-13156
Mouse (G3A1) mAb IgG1 Isotype Control	Cell Signaling	5415S
Rabbit (DA1E) mAb IgG XP® Isotype Control	Cell Signaling	3900S

## Sheet: Methods - Gene signatures
Signature	Genes	Reference
Follicular helper T cells	CD40LG, SH2D1S, CD84, CXCR5, IL4, IL6, MAF, BCL6, IL21, ICOS	Kotlov et al, Cancer Discovery, 11, 1468, 202160
Mature dendritic cells	LAMP3, SLC05A1, CCR7, GPR157, NR4A,BIRC3,CSF2RA, CD83,CER56,NFKB1,KIF2A	Developed for this work
IFN downstream	IDO1,CXCL9,CXCL10,STAT1,HLA-DRA,IFNG	Ayers et al, J. Clinical Investigation, 127, 2930, 201745
Plasma cells	BTLA, FCRL5, IDO1, IFNG, IGLL5, JCHAIN, MZB1	L. J. Padron et al, Nature Medicine, 28, 1167, 202261

## Sheet: Methods - Abs flowcytometry
Flow Cytometry Panel	Surface Marker Target	Origin	Type	Clone	Fluorochrome	Manufacturer	Catalogue#
1	human CD19	mouse	monoclonal	HIB19	BV421	BD	562440
1	human CD4	mouse	monoclonal	SK3	BV510	BD	562971
1	human CD3	mouse	monoclonal	SK7	FITC	BD	345764
1	human CD16	mouse	monoclonal	B73.1	PE	BD	332779
1	human CD56	mouse	monoclonal	NCAM16.2	PE	BD	345812
1	human CD45	mouse	monoclonal	2D1	PerCP-Cy5.5	BD	332784
1	human CD8	mouse	monoclonal	SK1	APC	BD	345775
1	human CD14	mouse	monoclonal	MφP9	APC-H7	BD	641394
2	human CD86	mouse	monoclonal	FUN-1	BB515	BD	564545
2	human CD40	mouse	monoclonal	HB14	PE	BioLegend	313006
2	human CD54	mouse	monoclonal	HA58	PE/Dazzle594	BioLegend	353118
2	human CD16	mouse	monoclonal	3G8	cFluor BYG710	Cytek	RC-00005
2	human CD11c	mouse	monoclonal	BU15	PC7	Beckman Coulter	B96763
2	human CD141	mouse	monoclonal	1A4	APC	BD	564123
2	human CD20	mouse	monoclonal	2H7	SparkNIR685	BioLegend	302366
2	human CD127	mouse	monoclonal	R34.34	APC-A700	Beckman Coulter	A71116
2	human CD4	mouse	monoclonal	SK3	APC-H7	BD	641398
2	human CD45	mouse	monoclonal	HI30	APC/Fire810	BioLegend	304076
2	human CD1c	mouse	monoclonal	L161	BV421	BioLegend	331526
2	human CD56	mouse	monoclonal	NCAM16.2	BV480	BD	566224
2	human CD14	mouse	monoclonal	M5E2	BV510	BioLegend	301842
2	human CD19	mouse	monoclonal	HIB19	BV605	BioLegend	302244
2	human CD3	mouse	monoclonal	SK7	BV650	BioLegend	563999
2	human CD27	mouse	monoclonal	O323	BV711	BioLegend	302834
2	human CD123	mouse	monoclonal	7G3	BV786	BD	564196
2	human HLA-DR	mouse	monoclonal	G46-6	BUV395	BD	564040
2	human CD8	mouse	monoclonal	RPA-T8	BUV395	BD	612942
2	human CD25	mouse	monoclonal	2A3	BUV563	BD	612918
2	human CD69	mouse	monoclonal	FN50	BUV737	BD	612817

## Sheet: Supplementary Table 1a
Parameter (Units)	Cohort 1	Cohort 2	Cohort 3	Cohort 4	Cohort 5	Cohort 6
	(0.03 mg/kg Q3W)	(0.1 mg/kg Q3W)	(0.3 mg/kg Q3W)	(1 mg/kg Q3W)	(3 mg/kg Q3W)	(10 mg/kg Q3W)
AUC0-168 (h*µg/mL)	18.9 (67.0); 2	1090 (121); 2	472 (34.2); 3	1670 (27.1); 6	7850 (14.5); 6	25000 (16.1); 8
AUC0-168/Dose ((h*µg/mL)/mg)	0.0846 (50.4); 2	1.77 (121); 2	26.6 (28.5); 3	22.1 (26.9); 6	37.2 (9.77); 6	39.3 (13.7); 8
AUC0-504 (h*µg/mL)	19.0 (66.7); 2	1560 (126); 2	515 (38.7); 3	1910 (29.3); 6	10100 (10.0); 6	40100 (15.7); 8
AUC0-504/Dose ((h*µg/mL)/mg)	0.0849 (50.1); 2	2.53 (126); 2	28.9 (32.6); 3	25.2 (30.9); 6	48.5 (14.5); 6	63.2 (15.0); 8
AUCinf (h*µg/mL)	19.0 (66.7); 2	1580 (122); 2	515 (38.7); 3	1910 (29.3); 6	10200 (9.77); 6	43200 (18.9); 8
AUClast (h*µg/mL)	18.9 (67.0); 2	1560 (125); 2	515 (38.7); 3	1910 (29.3); 6	10100 (10.0); 6	37900 (17.5); 8
Cavg (µg/mL)	0.0377 (66.7); 2	3.09 (126); 2	1.02 (38.7); 3	3.78 (29.3); 6	20.1 (10.0); 6	79.6 (15.7); 8
CL (mL/h)	13500 (50.1); 2	1600 (123); 2	37.6 (36.8); 3	43.3 (34.3); 6	20.9 (15.0); 6	15.1 (18.4); 8
Clast (µg/mL)	0.00250 (0.00); 2	0.139 (139); 2	0.00341 (46.3); 3	0.00840 (172); 6	0.446 (78.1); 6	24.5 (132); 8
Cmax (µg/mL)	0.566 (56.1); 2	16.0 (116); 2	7.37 (34.4); 3	22.7 (23.4); 6	88.8 (8.96); 6	250 (10.3); 8
Cmax/Dose (µg/mL/mg)	0.00256 (38.4); 2	0.0259 (117); 2	0.415 (30.1); 3	0.300 (21.1); 6	0.423 (8.34); 6	0.396 (15.8); 8
Cmin (µg/mL)	NC	0.139 (139); 2	0.00387 (50.1); 2	0.0143 (143); 3	0.534 (57.0); 5	13.3 (53.1); 7
Vss (mL)	450000 (51.8); 2	272000 (128); 2	2400 (21.9); 3	3330 (24.4); 6	2340 (11.2); 6	2820 (11.0); 8
Vz (mL)	439000 (62.0); 2	174000 (129); 2	2200 (32.0); 3	1930 (47.8); 6	1660 (50.0); 6	2460 (39.9); 8
tmax (h)	1.47 (1.47-1.47); 2	1.40 (1.33-1.47); 2	1.42 (1.37-1.43); 3	1.38 (1.27-7.20); 6	1.32 (1.25-1.45); 6	1.50 (1.23-21.7); 8
tlast (h)	165 (165-166); 2	516 (504-528); 2	500 (334-505); 3	407 (333-504); 6	504 (334-574); 6	504 (190-526); 8
t1/2 (h)	21.8 (14.1); 2	64.0 (29.6); 2	44.2 (44.1); 3	31.2 (35.9); 6	56.9 (49.8); 6	120 (43.5); 8

## Sheet: Supplementary Table 1b
Parameter (Units)	Cohort 4b	Cohort 5b	Cohort 6b
	(0.5 mg/kg Q1W)	(1.5 mg/kg Q1W)	(5 mg/kg Q1W)
AUC0-168 (h*µg/mL)	670 (7.75); 4	2890 (12.5); 6	10100 (27.4); 9
AUC0-168/Dose ((h*µg/mL)/mg)	19.7 (18.5); 4	22.4 (20.7); 6	28.7 (25.3); 9
AUC0-504 (h*µg/mL)	2370 (9.23); 3	11500 (13.6); 6	37500 (30.9); 6
AUC0-504/Dose ((h*µg/mL)/mg)	75.0 (9.99); 3	88.8 (21.6); 6	107 (21.3); 6
AUCinf (h*µg/mL)	808 (15.3); 4	3680 (10.6); 6	14700 (25.1); 9
AUClast (h*µg/mL)	671 (9.63); 4	2880 (12.4); 6	9940 (26.8); 9
Cavg (µg/mL)	3.99 (7.75); 4	17.2 (12.5); 6	59.9 (27.4); 9
CL (mL/h)	44.8 (32.4); 4	36.3 (20.0); 6	24.8 (21.6); 9
Clast (µg/mL)	1.31 (60.7); 4	7.16 (14.4); 6	32.8 (29.4); 9
Cmax (µg/mL)	11.1 (20.3); 4	38.0 (20.7); 6	111 (27.7); 9
Cmax/Dose (µg/mL/mg)	0.318 (10.0); 4	0.295 (29.1); 6	0.317 (25.3); 9
Cmin (µg/mL)	1.31 (60.7); 4	7.16 (14.4); 6	31.4 (29.5); 8
Vss (mL)	3580 (14.2); 4	3940 (22.5); 6	3710 (33.0); 9
Vz (mL)	3490 (10.3); 4	3960 (22.2); 6	3700 (32.9); 9
tmax (h)	1.41 (1.28-1.57); 4	1.47 (0.400-7.30); 6	1.42 (1.25-1.55); 9
tlast (h)	165 (148-194); 4	167 (163-169); 6	167 (121-212); 9
t1/2 (h)	60.2 (46.5); 4	76.2 (16.6); 6	103 (20.0); 9

## Sheet: Supplementary Table 2
Cohort	All Samples	Treatment-	Total	Treatment-	Treatment-	Total
	ADA-Negative	unaffected	Negative	boosted	induced	Positive
Cohort 1 (0.03 mg/kg Q3W)	0/2 (0%)	0/2 (0%)	0/2 (0%)	1/2 (50%)	1/2 (50%)	2/2 (100%)
Cohort 2 (0.1 mg/kg Q3W)	0/2 (0%)	0/2 (0%)	0/2 (0%)	0/2 (0%)	2/2 (100%)	2/2 (100%)
Cohort 3 (0.3 mg/kg Q3W)	0/3 (0%)	0/3 (0%)	0/3 (0%)	0/3 (0%)	3/3 (100%)	3/3 (100%)
Cohort 4 (1 mg/kg Q3W)	0/6 (0%)	0/6 (0%)	0/6 (0%)	0/6 (0%)	6/6 (100%)	6/6 (100%)
Cohort 5 (3 mg/kg Q3W)	0/6 (0%)	0/6 (0%)	0/6 (0%)	0/6 (0%)	6/6 (100%)	6/6 (100%)
Cohort 6 (10 mg/kg Q3W)	2/8 (25%)	0/8 (0%)	2/8 (25%)	0/8 (0%)	6/8 (75%)	6/8 (75%)
Cohort 4b (0.5 mg/kg Q1W)	0/4 (0%)	1/4 (25%)	1/4 (25%)	1/4 (25%)	2/4 (50%)	3/4 (75%)
Cohort 5b (1.5 mg/kg Q1W)	0/6 (0%)	0/6 (0%)	0/6 (0%)	1/6 (17%)	5/6 (83%)	6/6 (100%)
Cohort 6b (5 mg/kg Q1W)	4/9 (44%)	0/9 (0%)	4/9 (44%)	0/9 (0%)	5/9 (56%)	5/9 (56%)
