# Supplementary material for: Tumor-localized CD40 agonism with MP0317, a FAP x CD40 DARPin, reprograms the tumor microenvironment in patients with advanced solid tumors: an open-label, nonrandomized, dose-escalation phase 1 study
Source: Nat Cancer. 2026 May 1;7(5):810–22. doi: 10.1038/s43018-026-01150-1 (PMC13221297; doi:10.1038/s43018-026-01150-1)
Supplement: Supplementary file 5 — Statistical source data. [file 43018_2026_1150_MOESM5_ESM.xlsx]

## Sheet: Fig. 2a
16.2 Patient Data Listings
16.2.6 Individual efficacy response data
16.2.6.1 Best overall response
Patient ID															Post-screening																Date of
Cohort			(Analysis set)		Age/ Sex			assessment available?					Assessment No.						Visit a							assessment a							Best overall response					Responder Status
																										(dayb)
Cohort 1			01-001 (SAS,DDS, PK)		73/ M			Yes					2						Cycle 2							2021-12-07 (36)							PD/iUPD					Non-Responder
(0.03 mg/kg Q3W)
			01-002 (SAS,DDS, PK)		64/ M			Yes					2						Cycle 2							2021-12-14 (36)							PD/iUPD					Non-Responder
Cohort 2			02-001 (SAS,DDS, PK)		73/ F			Yes					2						Cycle 2							2022-02-24 (39)							PD/iUPD					Non-Responder
(0.10 mg/kg Q3W)
			03-002 (SAS,DDS, PK)		64/ F			Yes					2						Cycle 2							2022-03-03 (36)							SD/iSD					Non-Responder
Cohort 3			01-003 (SAS,DDS, PK)		35/ F			Yes					2						Unscheduled							2022-04-21 (32)							PD/iUPD					Non-Responder
(0.30 mg/kg Q3W)
			03-003 (SAS,DDS, PK)		55/ F			Yes					2						Unscheduled							2022-05-03 (34)							PD/iUPD					Non-Responder
			04-003 (SAS,DDS, PK)		47/ F			Yes					2						Cycle 2							2022-05-30 (36)							PD/iUPD					Non-Responder
Cohort 4			01-006 (SAS,DDS, PK)		70/ F			Yes					2						Cycle 2							2022-08-16 (37)							PD/iUPD					Non-Responder
(1.00 mg/kg Q3W)
			01-008 (SAS,DDS, PK)		35/ M			Yes					2						Cycle 2							2022-10-21 (40)							PD/iUPD					Non-Responder
			02-002 (SAS,DDS, PK)		69/ M			Yes					2						Cycle 2							2022-08-02 (41)							SD/iSD					Non-Responder
			02-003 (SAS,DDS, PK)		70/ M			Yes					2						Cycle 2							2022-09-16 (38)							SD/iSD					Non-Responder
			03-004 (SAS,DDS, PK)		75/ F			Yes					2						Cycle 2							2022-07-21 (36)							PD/iUPD					Non-Responder
			03-005 (SAS,DDS, PK)		61/ M			Yes					2						Cycle 2							2022-09-22 (36)							PD/iUPD					Non-Responder
Cohort 4b (0.50 mg/kg Q1W)			01-009 (SAS,DDS, PK)		56/ M			Yes					2						Cycle 2							2022-11-03 (31)							PD/iUPD					Non-Responder
			02-004 (SAS,DDS, PK)		50/ F			Yes					2						Cycle 2							2022-12-02 (44)							PD/iUPD					Non-Responder
			02-005 (SAS,DDS, PK)		52/ F			Yes					2						Cycle 2							2022-11-24 (39)							PD/iUPD					Non-Responder
			04-005 (SAS,DDS, PK)		55/ M			Yes					2						Unscheduled							2022-11-14 (29)							SD/iSD					Non-Responder
Cohort 5			01-010 (SAS,DDS, PK)		71/ F			Yes					2						Unscheduled							2022-12-29 (32)							PD/iUPD					Non-Responder
(3.00 mg/kg Q3W)
			02-006 (SAS,DDS, PK)		68/ F			Yes					2						Cycle 2							2022-12-19 (43)							PD/iUPD					Non-Responder
			02-007 (SAS,DDS, PK)		79/ F			Yes					2						Cycle 2							2022-12-05 (40)							PD/iUPD					Non-Responder
			02-008 (SAS,DDS, PK)		73/ F			Yes					2						Cycle 2							2022-12-23 (38)							PD/iUPD					Non-Responder
			03-007 (SAS,DDS, PK)		70/ M			Yes					2						Cycle 2							2022-12-27 (37)							PD/iUPD					Non-Responder
			03-008 (SAS,DDS, PK)		52/ F			Yes					2						Cycle 2							2023-01-02 (36)							PD/iUPD					Non-Responder
Cohort 5b (1.50 mg/kg Q1W)			01-013 (SAS,DDS, PK)		69/ M			Yes					2						Cycle 2							2023-03-28 (37)							PD/iUPD					Non-Responder
			03-011 (SAS,DDS, PK)		64/ M			Yes					2						Cycle 2							2023-01-27 (36)							SD/iSD					Non-Responder
			03-012 (SAS,DDS, PK)		57/ M			Yes					3						Cycle 4							2023-03-30 (85)							PR/iPR					Responder
			03-015 (SAS,DDS, PK)		65/ M			Yes					2						Cycle 2							2023-03-13 (36)							PD/iUPD					Non-Responder
			03-016 (SAS,DDS, PK)		62/ M			Yes					2						Cycle 2							2023-03-17 (36)							PD/iUPD					Non-Responder
			03-018 (SAS,DDS, PK)		44/ F			Yes					2						Cycle 2							2023-05-22 (36)							SD/iSD					Non-Responder
Cohort 6			01-014 (SAS,DDS, PK)		53/ M			Yes					2						Cycle 2							2023-05-31 (38)							SD/iSD					Non-Responder
(10.00
mg/kg Q3W)
			02-010 (SAS,PK)		39/ F			Yes					2						Unscheduled							2023-02-06 (5)							PD/iUPD					Non-Responder
			02-011 (SAS,DDS, PK)		59/ M			Yes					2						Cycle 2							2023-03-27 (40)							PD/iUPD					Non-Responder
			03-014 (SAS,DDS, PK)		68/ F			Yes					2						Cycle 2							2023-02-28 (37)							SD/iSD					Non-Responder
			03-017 (SAS,DDS, PK)		73/ M			Yes					2						Cycle 2							2023-04-24 (32)							PD/iUPD					Non-Responder
			03-019 (SAS,DDS, PK)		38/ F			Yes					2						Cycle 2							2023-05-19 (36)							PD/iUPD					Non-Responder
			04-006 (SAS,DDS, PK)		61/ F			Yes					2						Cycle 2							2023-03-16 (39)							SD/iSD					Non-Responder
			04-008 (SAS,DDS, PK)		50/ F			Yes					2						Cycle 2							2023-07-31 (36)							PD/iUPD					Non-Responder
Cohort 6b (5.00 mg/kg Q1W)			01-015 (SAS,DDS, PK)		63/ M			Yes					2						Unscheduled							2023-07-19 (31)							SD/iSD					Non-Responder
			01-016 (SAS,DDS, PK)		79/ M			Yes					2						Cycle 2							2023-09-28 (39)							SD/iSD					Non-Responder
			02-013 (SAS,DDS, PK)		69/ M			Yes					2						Cycle 2							2023-07-25 (48)							SD/iSD					Non-Responder
			02-015 (SAS,DDS, PK)		63/ M			Yes					2						Cycle 2							2023-08-21 (41)							SD/iSD					Non-Responder
			03-020 (SAS,PK)		59/ F			No											Unscheduled														No					No
																																	post-screening assessment					post-screening assessment
			03-021 (SAS,PK)		51/ F			Yes					2						Unscheduled							2023-07-18 (19)							PD/iUPD					Non-Responder
			03-022 (SAS,PK)		66/ F			No											Unscheduled														No					No
																																	post-screening					post-screening
																																	assessment					assessment
			03-023 (SAS,DDS, PK)		52/ M			Yes					2						Cycle 2							2023-11-10 (36)							SD/iSD					Non-Responder
			04-007 (SAS,DDS, PK)		73/ F			Yes					2						Unscheduled							2023-07-11 (23)							PD/iUPD					Non-Responder

## Sheet: Fig. 2b
16.2.6.6 Disease assessments
			Patient ID									Date of																							Lesion organ/ Location/
			(Analysis		Age/							assessment					Lesion						Lesion												Laterality/							Method of
Cohort			set)		Sex		Visit					(daya)					category						number						Parameter						Directionality							identification							Result [mm]
Cohort 1			01-001		73/		Screening					2021-10-27 (-6)					Target						TL-1						Longest Diameter						Non-Nodal/							Contrast Enhanced CT							11*
(0.03 mg/kg			(SAS,DDS,		M																														LUNG/							Scan
Q3W)			PK)																																Left
																							TL-2						Longest Diameter						Non-Nodal/							Contrast Enhanced CT							13*
																																			LUNG/							Scan
																																			Left/
																																			Inferior
																							TL-3						Short Axis						Nodal/							Contrast Enhanced CT							25*
																													Diameter						MEDIASTINAL LYMPH							Scan
																																			NODE/
																																			Anterior
																							TL-4						Short Axis						Nodal/							Contrast Enhanced CT							18*
																													Diameter						PARATRACHEAL LYMPH							Scan
																																			NODE/
																																			Left
																							TL-5						Longest Diameter						Non-Nodal/							Contrast Enhanced CT							90*
																																			PLEURA/							Scan
																																			Left
																													Sum of Diameter																				157*
Cohort 1			01-001		73/		Screening					2021-10-27 (-6)					Non-Target						NTL-1						Tumor State						Non-Nodal/							Contrast Enhanced CT							Present*
(0.03 mg/kg			(SAS,DDS,		M																														PLEURA/							Scan
Q3W)			PK)																																Left
																							NTL-2						Tumor State						Non-Nodal/							Contrast Enhanced CT							Present*
																																			LUNG							Scan
			Patient ID									Date of																							Lesion organ/ Location/
			(Analysis		Age/							assessment					Lesion						Lesion												Laterality/							Method of
Cohort			set)		Sex		Visit					(daya)					category						number						Parameter						Directionality							identification							Result [mm]
Cohort 1			01-001		73/		Cycle 2					2021-12-07 (36)					Target						TL-1						Longest Diameter						Non-Nodal/							Contrast Enhanced CT							14
(0.03 mg/kg			(SAS,DDS,		M																														LUNG/							Scan
Q3W)			PK)																																Left
																							TL-2						Longest Diameter						Non-Nodal/							Contrast Enhanced CT							19
																																			LUNG/							Scan
																																			Left/
																																			Inferior
																							TL-3						Short Axis						Nodal/							Contrast Enhanced CT							29
																													Diameter						MEDIASTINAL LYMPH							Scan
																																			NODE/
																																			Anterior
																							TL-4						Short Axis						Nodal/							Contrast Enhanced CT							26
																													Diameter						PARATRACHEAL LYMPH							Scan
																																			NODE/
																																			Left
																							TL-5						Longest Diameter						Non-Nodal/							Contrast Enhanced CT							103
																																			PLEURA/							Scan
																																			Left
																													Sum of Diameter																				191
16.2.6.6 Disease assessments
			Patient ID									Date of																							Lesion organ/ Location/														Change from
			(Analysis		Age/							assessment					Lesion						Lesion												Laterality/							Method of							baseline
Cohort			set)		Sex		Visit					(daya)					category						number						Parameter						Directionality							identification							Result [mm] [mm]
Cohort 1			01-001		73/		Cycle 2					2021-12-07 (36)					Non-Target						NTL-1						Tumor State						Non-Nodal/							Contrast Enhanced CT							Present
(0.03 mg/kg			(SAS,DDS,		M																														PLEURA/							Scan
Q3W)			PK)																																Left
																							NTL-2						Tumor State						Non-Nodal/							Contrast Enhanced CT							Present
																																			LUNG							Scan
																	New						NEWNTL-1						Tumor State						Non-Nodal/							Contrast Enhanced CT							Present
																	Non-Target																		LUNG							Scan
16.2.6.6 Disease assessments
			Patient ID									Date of																							Lesion organ/ Location/
			(Analysis		Age/							assessment					Lesion						Lesion												Laterality/							Method of
Cohort			set)		Sex		Visit					(daya)					category						number						Parameter						Directionality							identification							Result [mm]
Cohort 1			01-001		73/		Unscheduled					2022-01-21 (81)					Target						TL-1						Longest Diameter						Non-Nodal/							Contrast Enhanced CT							18
(0.03 mg/kg			(SAS,DDS,		M																														LUNG/							Scan
Q3W)			PK)																																Left
																							TL-2						Longest Diameter						Non-Nodal/							Contrast Enhanced CT							22
																																			LUNG/							Scan
																																			Left/
																																			Inferior
																							TL-3						Short Axis						Nodal/							Contrast Enhanced CT							26
																													Diameter						MEDIASTINAL LYMPH							Scan
																																			NODE/
																																			Anterior
																							TL-4						Short Axis						Nodal/							Contrast Enhanced CT							31
																													Diameter						PARATRACHEAL LYMPH							Scan
																																			NODE/
																																			Left
																							TL-5						Longest Diameter						Non-Nodal/							Contrast Enhanced CT							117
																																			PLEURA/							Scan
																																			Left
																													Sum of Diameter																				214
16.2.6.6 Disease assessments
			Patient ID									Date of																							Lesion organ/ Location/
			(Analysis		Age/							assessment					Lesion						Lesion												Laterality/							Method of
Cohort			set)		Sex		Visit					(daya)					category						number						Parameter						Directionality							identification							Result [mm]
Cohort 1			01-001		73/		Unscheduled					2022-01-21 (81)					Non-Target						NTL-1						Tumor State						Non-Nodal/							Contrast Enhanced CT							Present
(0.03 mg/kg			(SAS,DDS,		M																														PLEURA/							Scan
Q3W)			PK)																																Left
																							NTL-2						Tumor State						Non-Nodal/							Contrast Enhanced CT							Present
																																			LUNG							Scan
																	New						NEWNTL-1						Tumor State						Non-Nodal/							Contrast Enhanced CT							Present
																	Non-Target																		LUNG							Scan
																							NEWNTL-2						Tumor State						Non-Nodal/							Contrast Enhanced CT							Present
																																			PLEURA/							Scan
																																			Right
			01-002		64/		Screening					2021-10-29					Target						TL-1						Longest Diameter						Non-Nodal/							Contrast Enhanced CT							22*
			(SAS,DDS,		M							-11																							LUNG/							Scan
			PK)																																Left/
																																			Anterior
																							TL-2						Longest Diameter						Non-Nodal/							Contrast Enhanced CT							40*
																																			LUNG/							Scan
																																			Left
																													Sum of Diameter																				62*
16.2.6.6 Disease assessments
			Patient ID									Date of																								Lesion organ/ Location/
			(Analysis		Age/							assessment					Lesion						Lesion													Laterality/						Method of
Cohort			set)		Sex		Visit					(daya)					category						number						Parameter							Directionality						identification							Result [mm]
Cohort 1			01-002		64/		Screening					2021-10-29					Non-Target						NTL-1						Tumor State							Non-Nodal/						Contrast Enhanced CT							Present*
(0.03 mg/kg			(SAS,DDS,		M							-11																								PLEURA/						Scan
Q3W)			PK)																																	Left
																							NTL-2						Lymph Node State							Nodal/						Contrast Enhanced CT							Pathological*
																																				HILAR LYMPH NODE/						Scan
																																				Right
																							NTL-3						Tumor State							Non-Nodal/						Contrast Enhanced CT							Present*
																																				HEART						Scan
							Cycle 2					2021-12-14 (36)					Target						TL-1						Longest Diameter							Non-Nodal/						Contrast Enhanced CT							31
																																				LUNG/						Scan
																																				Left/
																																				Anterior
																							TL-2						Longest Diameter							Non-Nodal/						Contrast Enhanced CT							48
																																				LUNG/						Scan
																																				Left
																													Sum of Diameter																				79
16.2.6.6 Disease assessments
			Patient ID									Date of																								Lesion organ/ Location/													Change from
			(Analysis		Age/							assessment					Lesion						Lesion													Laterality/						Method of							baseline
Cohort			set)		Sex		Visit					(daya)					category						number						Parameter							Directionality						identification							Result [mm] [mm]
Cohort 1			01-002		64/		Cycle 2					2021-12-14 (36)					Non-Target						NTL-1						Tumor State							Non-Nodal/						Contrast Enhanced CT							Present
(0.03 mg/kg			(SAS,DDS,		M																															PLEURA/						Scan
Q3W)			PK)																																	Left
																							NTL-2						Lymph Node State							Nodal/						Contrast Enhanced CT							Pathological
																																				HILAR LYMPH NODE/						Scan
																																				Right
																							NTL-3						Tumor State							Non-Nodal/						Contrast Enhanced CT							Present
																																				HEART						Scan
																	New						NEWNTL-1						Tumor State							Non-Nodal/						Contrast Enhanced CT							Present
																	Non-Target																			PLEURA/						Scan
																																				Right
																							NEWNTL-2						Tumor State							Non-Nodal/						Contrast Enhanced CT							Present
																																				PERITONEUM						Scan
16.2.6.6 Disease assessments
			Patient ID									Date of																								Lesion organ/ Location/													Change from
			(Analysis		Age/							assessment					Lesion						Lesion													Laterality/						Method of							baseline
Cohort			set)		Sex		Visit					(daya)					category						number						Parameter							Directionality						identification							Result [mm] [mm]
Cohort 2			02-001		73/		Screening					2021-12-13					Target						TL-1						Longest Diameter							Non-Nodal/						CT Scan							29*
(0.10 mg/kg			(SAS,DDS,		F							-35																								LUNG/
Q3W)			PK)																																	Left/
																																				Inferior
																							TL-2						Longest Diameter							Non-Nodal/						CT Scan							15*
																																				LUNG/
																																				Left/
																																				Superior
																							TL-3						Longest Diameter							Non-Nodal/						CT Scan							68*
																																				LIVER/
																																				Right
																													Sum of Diameter																				112*
																	Non-Target						NTL-1						Lymph Node State							Nodal/						CT Scan							Pathological*
																																				HILAR LYMPH NODE
																							NTL-2						Tumor State							Non-Nodal/						CT Scan							Present*
																																				LUNG
16.2.6.6 Disease assessments
			Patient ID									Date of																								Lesion organ/ Location/
			(Analysis		Age/							assessment					Lesion						Lesion													Laterality/						Method of
Cohort			set)		Sex		Visit					(daya)					category						number						Parameter							Directionality						identification							Result [mm]
Cohort 2			02-001		73/		Cycle 2					2022-02-24 (39)					Target						TL-1						Longest Diameter							Non-Nodal/						CT Scan							41
(0.10 mg/kg			(SAS,DDS,		F																															LUNG/
Q3W)			PK)																																	Left/
																																				Inferior
																							TL-2						Longest Diameter							Non-Nodal/						CT Scan							24
																																				LUNG/
																																				Left/
																																				Superior
																							TL-3						Longest Diameter							Non-Nodal/						CT Scan							102
																																				LIVER/
																																				Right
																													Sum of Diameter																				167
																	Non-Target						NTL-1						Lymph Node State							Nodal/						CT Scan							Pathological
																																				HILAR LYMPH NODE
																							NTL-2						Tumor State							Non-Nodal/						CT Scan							Present
																																				LUNG
																	New						NEWNTL-1						Tumor State							Non-Nodal/						CT Scan							Present
																	Non-Target																			PLEURA/
																																				Right
16.2.6.6 Disease assessments
			Patient ID									Date of																							Lesion organ/ Location/
			(Analysis		Age/							assessment					Lesion						Lesion												Laterality/							Method of
Cohort			set)		Sex		Visit					(daya)					category						number						Parameter						Directionality							identification							Result [mm]
Cohort 2			03-002		64/		Screening					2022-01-19 (-8)					Target						TL-1						Longest Diameter						Non-Nodal/							Contrast Enhanced CT							65*
(0.10 mg/kg			(SAS,DDS,		F																														OTHER/							Scan
Q3W)			PK)																																Left/
																																			Lower
																							TL-2						Longest Diameter						Non-Nodal/							Contrast Enhanced CT							54*
																																			OTHER/							Scan
																																			Right
																													Sum of Diameter																				119*
																	Non-Target						NTL-1						Tumor State						Non-Nodal/							Contrast Enhanced CT							Present*
																																			OTHER							Scan
																							NTL-2						Tumor State						Non-Nodal/							Contrast Enhanced CT							Present*
																																			LUNG							Scan
							Cycle 2					2022-03-03 (36)					Target						TL-1						Longest Diameter						Non-Nodal/							Contrast Enhanced CT							70
																																			OTHER/							Scan
																																			Left/
																																			Lower
																							TL-2						Longest Diameter						Non-Nodal/							Contrast Enhanced CT							58
																																			OTHER/							Scan
																																			Right
																													Sum of Diameter																				128
16.2.6.6 Disease assessments
			Patient ID									Date of																							Lesion organ/ Location/
			(Analysis		Age/							assessment					Lesion						Lesion												Laterality/							Method of
Cohort			set)		Sex		Visit					(daya)					category						number						Parameter						Directionality							identification							Result [mm]
Cohort 2			03-002		64/		Cycle 2					2022-03-03 (36)					Non-Target						NTL-1						Tumor State						Non-Nodal/							Contrast Enhanced CT							Present
(0.10 mg/kg			(SAS,DDS,		F																														OTHER							Scan
Q3W)			PK)
																							NTL-2						Tumor State						Non-Nodal/							Contrast Enhanced CT							Present
																																			LUNG							Scan
							Cycle 4					2022-04-14 (78)					Target						TL-1						Longest Diameter						Non-Nodal/							Contrast Enhanced CT							70
																																			OTHER/							Scan
																																			Left/
																																			Lower
																							TL-2						Longest Diameter						Non-Nodal/							Contrast Enhanced CT							70
																																			OTHER/							Scan
																																			Right
																													Sum of Diameter																				140
																	Non-Target						NTL-1						Tumor State						Non-Nodal/							Contrast Enhanced CT							Present
																																			OTHER							Scan
																							NTL-2						Tumor State						Non-Nodal/							Contrast Enhanced CT							Present
																																			LUNG							Scan
16.2.6.6 Disease assessments
			Patient ID									Date of																							Lesion organ/ Location/
			(Analysis		Age/							assessment					Lesion						Lesion												Laterality/							Method of
Cohort			set)		Sex		Visit					(daya)					category						number						Parameter						Directionality							identification							Result [mm]
Cohort 2			03-002		64/		Unscheduled					2022-05-27					Target						TL-1						Longest Diameter						Non-Nodal/							Contrast Enhanced CT							70
(0.10 mg/kg			(SAS,DDS,		F							-121																							OTHER/							Scan
Q3W)			PK)																																Left/
																																			Lower
																							TL-2						Longest Diameter						Non-Nodal/							Contrast Enhanced CT							73
																																			OTHER/							Scan
																																			Right
																													Sum of Diameter																				143
																	Non-Target						NTL-1						Tumor State						Non-Nodal/							Contrast Enhanced CT							Present
																																			OTHER							Scan
																							NTL-2						Tumor State						Non-Nodal/							Contrast Enhanced CT							Present
																																			LUNG							Scan
							Unscheduled					2022-07-07					Target						TL-1						Longest Diameter						Non-Nodal/							Contrast Enhanced CT							75
												-162																							OTHER/							Scan
																																			Left/
																																			Lower
																							TL-2						Longest Diameter						Non-Nodal/							Contrast Enhanced CT							78
																																			OTHER/							Scan
																																			Right
																													Sum of Diameter																				153
16.2.6.6 Disease assessments
			Patient ID									Date of																							Lesion organ/ Location/
			(Analysis		Age/							assessment					Lesion						Lesion												Laterality/							Method of
Cohort			set)		Sex		Visit					(daya)					category						number						Parameter						Directionality							identification							Result [mm]
Cohort 2			03-002		64/		Unscheduled					2022-07-07					Non-Target						NTL-1						Tumor State						Non-Nodal/							Contrast Enhanced CT							Present
(0.10 mg/kg			(SAS,DDS,		F							-162																							OTHER							Scan
Q3W)			PK)
																							NTL-2						Tumor State						Non-Nodal/							Contrast Enhanced CT							Present
																																			LUNG							Scan
Cohort 3			01-003		35/		Screening					2022-03-18 (-3)					Target						TL-1						Longest Diameter						Non-Nodal/							Contrast Enhanced CT							155*
(0.30 mg/kg			(SAS,DDS,		F																														LIVER/							Scan
Q3W)			PK)																																Right
																							TL-2						Longest Diameter						Non-Nodal/							Contrast Enhanced CT							86*
																																			LIVER/							Scan
																																			Left
																							TL-3						Longest Diameter						Non-Nodal/							Contrast Enhanced CT							29*
																																			RECTUM/							Scan
																																			Left
																													Sum of Diameter																				270*
																	Non-Target						NTL-1						Tumor State						Non-Nodal/							Contrast Enhanced CT							Present*
																																			LIVER							Scan
16.2.6.6 Disease assessments
			Patient ID									Date of																							Lesion organ/ Location/
			(Analysis		Age/							assessment					Lesion						Lesion												Laterality/							Method of
Cohort			set)		Sex		Visit					(daya)					category						number						Parameter						Directionality							identification							Result [mm]
Cohort 3			01-003		35/		Unscheduled					2022-04-21					Target						TL-1						Longest Diameter						Non-Nodal/							Contrast Enhanced CT							186
(0.30 mg/kg			(SAS,DDS,		F							-32																							LIVER/							Scan
Q3W)			PK)																																Right
																							TL-2						Longest Diameter						Non-Nodal/							Contrast Enhanced CT							115
																																			LIVER/							Scan
																																			Left
																							TL-3						Longest Diameter						Non-Nodal/							Contrast Enhanced CT							31
																																			RECTUM/							Scan
																																			Left
																													Sum of Diameter																				332
																	Non-Target						NTL-1						Tumor State						Non-Nodal/							Contrast Enhanced CT							Present
																																			LIVER							Scan
			03-003		55/		Screening					2022-03-23 (-8)					Target						TL-1						Short Axis						Nodal/							CT Scan Without							20*
			(SAS,DDS,		F																								Diameter						MEDIASTINAL LYMPH							Contrast
			PK)																																NODE/
																																			Left
																							TL-2						Short Axis						Nodal/							CT Scan Without							35*
																													Diameter						INGUINAL LYMPH NODE/							Contrast
																																			Right
																													Sum of Diameter																				55*
16.2.6.6 Disease assessments
			Patient ID									Date of																							Lesion organ/ Location/
			(Analysis		Age/							assessment					Lesion						Lesion												Laterality/							Method of
Cohort			set)		Sex		Visit					(daya)					category						number						Parameter						Directionality							identification							Result [mm]
Cohort 3			03-003		55/		Screening					2022-03-23 (-8)					Non-Target						NTL-1						Lymph Node						Nodal/							CT Scan Without							Pathological*
(0.30 mg/kg			(SAS,DDS,		F																								State						MEDIASTINAL LYMPH							Contrast
Q3W)			PK)																																NODE/
																																			Inferior
																							NTL-2						Lymph Node						Nodal/							CT Scan Without							Pathological*
																													State						HILAR LYMPH NODE/							Contrast
																																			Left
																							NTL-3						Lymph Node						Nodal/							CT Scan Without							Pathological*
																													State						CERVICAL LYMPH NODE							Contrast
																							NTL-4						Tumor State						Non-Nodal/							CT Scan Without							Present*
																																			PLEURA/							Contrast
																																			Left
							Unscheduled					2022-05-03					Target						TL-1						Short Axis						Nodal/							CT Scan Without							23
												-34																	Diameter						MEDIASTINAL LYMPH							Contrast
																																			NODE/
																																			Left
																							TL-2						Short Axis						Nodal/							CT Scan Without							41
																													Diameter						INGUINAL LYMPH NODE/							Contrast
																																			Right
																													Sum of Diameter																				64
16.2.6.6 Disease assessments
			Patient ID									Date of																							Lesion organ/ Location/														Change from
			(Analysis		Age/							assessment					Lesion						Lesion												Laterality/							Method of							baseline
Cohort			set)		Sex		Visit					(daya)					category						number						Parameter						Directionality							identification							Result [mm] [mm]
Cohort 3			03-003		55/		Unscheduled					2022-05-03					Non-Target						NTL-1						Lymph Node						Nodal/							CT Scan Without							Pathological
(0.30 mg/kg			(SAS,DDS,		F							-34																	State						MEDIASTINAL LYMPH							Contrast
Q3W)			PK)																																NODE/
																																			Inferior
																							NTL-2						Lymph Node						Nodal/							CT Scan Without							Pathological
																													State						HILAR LYMPH NODE/							Contrast
																																			Left
																							NTL-3						Lymph Node						Nodal/							CT Scan Without							Pathological
																													State						CERVICAL LYMPH NODE							Contrast
																							NTL-4						Tumor State						Non-Nodal/							CT Scan Without							Present
																																			PLEURA/							Contrast
																																			Left
16.2.6.6 Disease assessments
			Patient ID									Date of																							Lesion organ/ Location/
			(Analysis		Age/							assessment					Lesion						Lesion												Laterality/							Method of
Cohort			set)		Sex		Visit					(daya)					category						number						Parameter						Directionality							identification							Result [mm]
Cohort 3			03-003		55/		Unscheduled					2022-05-03					New						NEWNTL-1						Lymph Node						Nodal/							CT Scan Without							Pathological
(0.30 mg/kg			(SAS,DDS,		F							-34					Non-Target												State						ESOPHAGEAL LYMPH NODE/							Contrast
Q3W)			PK)																																Right
																							NEWNTL-2						Tumor State						Non-Nodal/							CT Scan Without							Present
																																			OTHER/							Contrast
																																			Left
																							NEWNTL-3						Tumor State						Non-Nodal/							CT Scan Without							Present
																																			PLEURA/							Contrast
																																			Right
																							NEWNTL-4						Tumor State						Non-Nodal/							CT Scan Without							Present
																																			SOFT TISSUE/							Contrast
																																			Right/
																																			Posterior
																							NEWNTL-5						Lymph Node						Nodal/							CT Scan Without							Pathological
																													State						ILIAC LYMPH NODE/							Contrast
																																			Left
			04-003		47/		Screening					2022-04-04					Target						TL-1						Longest Diameter						Non-Nodal/							CT Scan							22*
			(SAS,DDS,		F							-21																							PERITONEUM/
			PK)																																Right
																													Sum of Diameter																				22*
16.2.6.6 Disease assessments
			Patient ID									Date of																							Lesion organ/ Location/
			(Analysis		Age/							assessment					Lesion						Lesion												Laterality/							Method of
Cohort			set)		Sex		Visit					(daya)					category						number						Parameter						Directionality							identification							Result [mm]
Cohort 3			04-003		47/		Screening					2022-04-04					Non-Target						NTL-1						Lymph Node						Nodal/							CT Scan							Pathological*
(0.30 mg/kg			(SAS,DDS,		F							-21																	State						PARA-AORTIC LYMPH
Q3W)			PK)																																NODE/
																																			Right
																							NTL-2						Lymph Node						Nodal/							CT Scan							Pathological*
																													State						PARA-AORTIC LYMPH
																																			NODE/
																																			Left
																							NTL-3						Tumor State						Non-Nodal/							CT Scan							Present*
																																			LUNG
																							NTL-4						Tumor State						Non-Nodal/							CT Scan							Present*
																																			BONE
																							NTL-5						Tumor State						Non-Nodal/							CT Scan							Present*
																																			BONE/
																																			Right
							Cycle 2					2022-05-30					Target						TL-1						Longest Diameter						Non-Nodal/							CT Scan							39
												-36																							PERITONEUM/
																																			Right
																													Sum of Diameter																				39
16.2.6.6 Disease assessments
			Patient ID									Date of																							Lesion organ/ Location/
			(Analysis		Age/							assessment					Lesion						Lesion												Laterality/							Method of
Cohort			set)		Sex		Visit					(daya)					category						number						Parameter						Directionality							identification							Result [mm]
Cohort 3			04-003		47/		Cycle 2					2022-05-30					Non-Target						NTL-1						Lymph Node						Nodal/							CT Scan							Pathological
(0.30 mg/kg			(SAS,DDS,		F							-36																	State						PARA-AORTIC LYMPH
Q3W)			PK)																																NODE/
																																			Right
																							NTL-2						Lymph Node						Nodal/							CT Scan							Pathological
																													State						PARA-AORTIC LYMPH
																																			NODE/
																																			Left
																							NTL-3						Tumor State						Non-Nodal/							CT Scan							Present
																																			LUNG
																							NTL-4						Tumor State						Non-Nodal/							CT Scan							Present
																																			BONE
																							NTL-5						Tumor State						Non-Nodal/							CT Scan							Present
																																			BONE/
																																			Right
Cohort 4			01-006		70/		Screening					2022-07-01					Target						TL-1						Longest Diameter						Non-Nodal/							Contrast Enhanced CT							18*
(1.00 mg/kg			(SAS,DDS,		F							-10																							LIVER							Scan
Q3W)			PK)
																							TL-2						Longest Diameter						Non-Nodal/							Contrast Enhanced CT							15*
																																			LIVER							Scan
																													Sum of Diameter																				33*
16.2.6.6 Disease assessments
			Patient ID									Date of																							Lesion organ/ Location/
			(Analysis		Age/							assessment					Lesion						Lesion												Laterality/							Method of
Cohort			set)		Sex		Visit					(daya)					category						number						Parameter						Directionality							identification							Result [mm]
Cohort 4			01-006		70/		Screening					2022-07-01					Non-Target						NTL-1						Lymph Node						Nodal/							Contrast Enhanced CT							Pathological*
(1.00 mg/kg			(SAS,DDS,		F							-10																	State						AXILLARY LYMPH NODE/							Scan
Q3W)			PK)																																Right
																							NTL-2						Lymph Node						Nodal/							Contrast Enhanced CT							Pathological*
																													State						MEDIASTINAL LYMPH NODE							Scan
																							NTL-3						Tumor State						Non-Nodal/							Contrast Enhanced CT							Present*
																																			LIVER							Scan
																							NTL-4						Lymph Node						Nodal/							Contrast Enhanced CT							Pathological*
																													State						INGUINAL LYMPH NODE/							Scan
																																			Left
																							NTL-5						Lymph Node						Nodal/							Contrast Enhanced CT							Pathological*
																													State						INGUINAL LYMPH NODE/							Scan
																																			Right
																							NTL-6						Tumor State						Non-Nodal/							Contrast Enhanced CT							Present*
																																			PERITONEUM							Scan
							Cycle 2					2022-08-16					Target						TL-1						Longest Diameter						Non-Nodal/							Contrast Enhanced CT							35
												-37																							LIVER							Scan
																							TL-2						Longest Diameter						Non-Nodal/							Contrast Enhanced CT							34
																																			LIVER							Scan
																													Sum of Diameter																				69
16.2.6.6 Disease assessments
			Patient ID									Date of																							Lesion organ/ Location/
			(Analysis		Age/							assessment					Lesion						Lesion												Laterality/							Method of
Cohort			set)		Sex		Visit					(daya)					category						number						Parameter						Directionality							identification							Result [mm]
Cohort 4			01-006		70/		Cycle 2					2022-08-16					Non-Target						NTL-1						Lymph Node						Nodal/							Contrast Enhanced CT							Pathological
(1.00 mg/kg			(SAS,DDS,		F							-37																	State						AXILLARY LYMPH NODE/							Scan
Q3W)			PK)																																Right
																							NTL-2						Lymph Node						Nodal/							Contrast Enhanced CT							Pathological
																													State						MEDIASTINAL LYMPH NODE							Scan
																							NTL-3						Tumor State						Non-Nodal/							Contrast Enhanced CT							Present
																																			LIVER							Scan
																							NTL-4						Lymph Node						Nodal/							Contrast Enhanced CT							Pathological
																													State						INGUINAL LYMPH NODE/							Scan
																																			Left
																							NTL-5						Lymph Node						Nodal/							Contrast Enhanced CT							Pathological
																													State						INGUINAL LYMPH NODE/							Scan
																																			Right
																							NTL-6						Tumor State						Non-Nodal/							Contrast Enhanced CT							Present
																																			PERITONEUM							Scan
																	New						NEWNTL-1						Tumor State						Non-Nodal/							Contrast Enhanced CT							Present
																	Non-Target																		PERITONEUM							Scan
																							NEWNTL-2						Tumor State						Non-Nodal/							Contrast Enhanced CT							Present
																																			PLEURA/							Scan
																																			Right
16.2.6.6 Disease assessments
			Patient ID									Date of																							Lesion organ/ Location/
			(Analysis		Age/							assessment					Lesion						Lesion												Laterality/							Method of
Cohort			set)		Sex		Visit					(daya)					category						number						Parameter						Directionality							identification							Result [mm]
Cohort 4			01-008		35/		Screening					2022-09-05 (-7)					Target						TL-1						Longest Diameter						Non-Nodal/							Contrast Enhanced CT							68*
(1.00 mg/kg			(SAS,DDS,		M																														LIVER							Scan
Q3W)			PK)
																							TL-2						Longest Diameter						Non-Nodal/							Contrast Enhanced CT							57*
																																			LIVER							Scan
																													Sum of Diameter																				125*
																	Non-Target						NTL-1						Tumor State						Non-Nodal/							Contrast Enhanced CT							Present*
																																			LIVER							Scan
																							NTL-2						Tumor State						Non-Nodal/							Contrast Enhanced CT							Present*
																																			LIVER							Scan
							Cycle 2					2022-10-21					Target						TL-1						Longest Diameter						Non-Nodal/							Contrast Enhanced CT							80
												-40																							LIVER							Scan
																							TL-2						Longest Diameter						Non-Nodal/							Contrast Enhanced CT							67
																																			LIVER							Scan
																													Sum of Diameter																				147
																	Non-Target						NTL-1						Tumor State						Non-Nodal/							Contrast Enhanced CT							Present
																																			LIVER							Scan
																							NTL-2						Tumor State						Non-Nodal/							Contrast Enhanced CT							Present
																																			LIVER							Scan
16.2.6.6 Disease assessments
			Patient ID									Date of																							Lesion organ/ Location/
			(Analysis		Age/							assessment					Lesion						Lesion												Laterality/							Method of
Cohort			set)		Sex		Visit					(daya)					category						number						Parameter						Directionality							identification							Result [mm]
Cohort 4			01-008		35/		Cycle 2					2022-10-21					New Target						NEWTL-1						Longest Diameter						Non-Nodal/							Contrast Enhanced CT							15
(1.00 mg/kg			(SAS,DDS,		M							-40																							LIVER							Scan
Q3W)			PK)
																													Sum of Diameter																				15
			02-002		69/		Screening					2022-05-30					Target						TL-1						Short Axis						Nodal/							CT Scan							16*
			(SAS,DDS,		M							-24																	Diameter						HILAR LYMPH NODE/
			PK)																																Right
																							TL-2						Longest Diameter						Non-Nodal/							CT Scan							31*
																																			LIVER/
																																			Right/
																																			Anterior
																							TL-3						Longest Diameter						Non-Nodal/							CT Scan							20*
																																			LIVER/
																																			Right/
																																			Posterior
																							TL-4						Short Axis						Nodal/							CT Scan							18*
																													Diameter						AORTOCAVAL LYMPH NODE
																													Sum of Diameter																				85*
																	Non-Target						NTL-1						Lymph Node						Nodal/							CT Scan							Pathological*
																													State						DIAPHRAGMATIC LYMPH
																																			NODE
16.2.6.6 Disease assessments
			Patient ID									Date of																							Lesion organ/ Location/
			(Analysis		Age/							assessment					Lesion						Lesion												Laterality/							Method of
Cohort			set)		Sex		Visit					(daya)					category						number						Parameter						Directionality							identification							Result [mm]
Cohort 4			02-002		69/		Cycle 2					2022-08-02					Target						TL-1						Short Axis						Nodal/							CT Scan							27
(1.00 mg/kg			(SAS,DDS,		M							-41																	Diameter						HILAR LYMPH NODE/
Q3W)			PK)																																Right
																							TL-2						Longest Diameter						Non-Nodal/							CT Scan							39
																																			LIVER/
																																			Right/
																																			Anterior
																							TL-3						Longest Diameter						Non-Nodal/							CT Scan							37
																																			LIVER/
																																			Right/
																																			Posterior
																							TL-4						Short Axis						Nodal/							CT Scan							18
																													Diameter						AORTOCAVAL LYMPH NODE
																													Sum of Diameter																				121
																	Non-Target						NTL-1						Lymph Node						Nodal/							CT Scan							Pathological
																													State						DIAPHRAGMATIC LYMPH
																																			NODE
																	New						NEWNTL-1						Tumor State						Non-Nodal/							CT Scan							Present
																	Non-Target																		PERITONEUM
16.2.6.6 Disease assessments
			Patient ID									Date of																							Lesion organ/ Location/
			(Analysis		Age/							assessment					Lesion						Lesion												Laterality/							Method of
Cohort			set)		Sex		Visit					(daya)					category						number						Parameter						Directionality							identification							Result [mm]
Cohort 4			02-002		69/		Unscheduled					2022-08-29					Target						TL-1						Short Axis						Nodal/							CT Scan							16
(1.00 mg/kg			(SAS,DDS,		M							-68																	Diameter						HILAR LYMPH NODE/
Q3W)			PK)																																Right
																							TL-2						Longest Diameter						Non-Nodal/							CT Scan							43
																																			LIVER/
																																			Right/
																																			Anterior
																							TL-3						Longest Diameter						Non-Nodal/							CT Scan							38
																																			LIVER/
																																			Right/
																																			Posterior
																							TL-4						Short Axis						Nodal/							CT Scan							17
																													Diameter						AORTOCAVAL LYMPH NODE
																													Sum of Diameter																				114
																	Non-Target						NTL-1						Lymph Node						Nodal/							CT Scan							Pathological
																													State						DIAPHRAGMATIC LYMPH
																																			NODE
																	New						NEWNTL-1						Tumor State						Non-Nodal/							CT Scan							Present
																	Non-Target																		PERITONEUM
16.2.6.6 Disease assessments
		Patient ID									Date of																									Lesion organ/ Location/
		(Analysis			Age/						assessment														Lesion											Laterality/
Cohort		set)			Sex		Visit				(daya)							Lesion category							number				Parameter							Directionality			Method of identification									Result [mm]
Cohort 4		02-003			70/		Screening				2022-07-13 (-28)							Target							TL-1				Longest Diameter							Non-Nodal/			CT Scan									29*
(1.00 mg/kg		(SAS,DDS,			M																															LUNG/
Q3W)		PK)																																		Right/
																																				Superior
																									TL-2				Longest Diameter							Non-Nodal/			CT Scan									75*
																																				LUNG/
																																				Right/
																																				Inferior
																													Sum of Diameter																			104*
																		Non-Target							NTL-1				Tumor State							Non-Nodal/			CT Scan									Present*
																																				LUNG
																									NTL-2				Tumor State							Non-Nodal/			CT Scan									Present*
																																				PANCREAS
							Cycle 2				2022-09-16 (38)							Target							TL-1				Longest Diameter							Non-Nodal/			CT Scan									32
																																				LUNG/
																																				Right/
																																				Superior
																									TL-2				Longest Diameter							Non-Nodal/			CT Scan									75
																																				LUNG/
																																				Right/
																																				Inferior
																													Sum of Diameter																			107
16.2.6.6 Disease assessments
			Patient ID									Date of																							Lesion organ/ Location/
			(Analysis		Age/							assessment					Lesion						Lesion												Laterality/							Method of
Cohort			set)		Sex		Visit					(daya)					category						number						Parameter						Directionality							identification							Result [mm]
Cohort 4			02-003		70/		Cycle 2					2022-09-16 (38)					Non-Target						NTL-1						Tumor State						Non-Nodal/							CT Scan							Present
(1.00 mg/kg			(SAS,DDS,		M																														LUNG
Q3W)			PK)
																							NTL-2						Tumor State						Non-Nodal/							CT Scan							Present
																																			PANCREAS
							Cycle 4					2022-11-03 (86)					Target						TL-1						Longest Diameter						Non-Nodal/							CT Scan							31
																																			LUNG/
																																			Right/
																																			Superior
																							TL-2						Longest Diameter						Non-Nodal/							CT Scan							77
																																			LUNG/
																																			Right/
																																			Inferior
																													Sum of Diameter																				108
																	Non-Target						NTL-1						Tumor State						Non-Nodal/							CT Scan							Present
																																			LUNG
																							NTL-2						Tumor State						Non-Nodal/							CT Scan							Present
																																			PANCREAS
16.2.6.6 Disease assessments
			Patient ID									Date of																							Lesion organ/ Location/
			(Analysis		Age/							assessment					Lesion						Lesion												Laterality/							Method of
Cohort			set)		Sex		Visit					(daya)					category						number						Parameter						Directionality							identification							Result [mm]
Cohort 4			03-004		75/		Screening					2022-05-30					Target						TL-1						Longest						Non-Nodal/							Contrast Enhanced CT							17*
(1.00 mg/kg			(SAS,DDS,		F							-17																	Diameter						PERITONEUM/							Scan
Q3W)			PK)																																Left
																							TL-2						Longest						Non-Nodal/							Contrast Enhanced CT							18*
																													Diameter						OTHER/							Scan
																																			Right
																							TL-3						Longest						Non-Nodal/							Contrast Enhanced CT							51*
																													Diameter						SOFT TISSUE/							Scan
																																			Right/
																																			Anterior
																							TL-4						Longest						Non-Nodal/							Contrast Enhanced CT							20*
																													Diameter						SOFT TISSUE/							Scan
																																			Right/
																																			Anterior
																													Sum of Diameter																				106*
																	Non-Target						NTL-1						Tumor State						Non-Nodal/							Contrast Enhanced CT							Present*
																																			LUNG							Scan
																							NTL-2						Lymph Node						Nodal/							Contrast Enhanced CT							Pathological*
																													State						ILIAC LYMPH NODE							Scan
																							NTL-3						Tumor State						Non-Nodal/							Contrast Enhanced CT							Present*
																																			SOFT TISSUE							Scan
16.2.6.6 Disease assessments
			Patient ID									Date of																							Lesion organ/ Location/
			(Analysis		Age/							assessment					Lesion						Lesion												Laterality/							Method of
Cohort			set)		Sex		Visit					(daya)					category						number						Parameter						Directionality							identification							Result [mm]
Cohort 4			03-004		75/		Cycle 2					2022-07-21					Target						TL-1						Longest						Non-Nodal/							Contrast Enhanced CT							24
(1.00 mg/kg			(SAS,DDS,		F							-36																	Diameter						PERITONEUM/							Scan
Q3W)			PK)																																Left
																							TL-2						Longest						Non-Nodal/							Contrast Enhanced CT							19
																													Diameter						OTHER/							Scan
																																			Right
																							TL-3						Longest						Non-Nodal/							Contrast Enhanced CT							55
																													Diameter						SOFT TISSUE/							Scan
																																			Right/
																																			Anterior
																							TL-4						Longest						Non-Nodal/							Contrast Enhanced CT							30
																													Diameter						SOFT TISSUE/							Scan
																																			Right/
																																			Anterior
																													Sum of Diameter																				128
																	Non-Target						NTL-1						Tumor State						Non-Nodal/							Contrast Enhanced CT							Present
																																			LUNG							Scan
																							NTL-2						Lymph Node						Nodal/							Contrast Enhanced CT							Pathological
																													State						ILIAC LYMPH NODE							Scan
																							NTL-3						Tumor State						Non-Nodal/							Contrast Enhanced CT							Present
																																			SOFT TISSUE							Scan
16.2.6.6 Disease assessments
			Patient ID									Date of																							Lesion organ/ Location/
			(Analysis		Age/							assessment					Lesion						Lesion												Laterality/							Method of
Cohort			set)		Sex		Visit					(daya)					category						number						Parameter						Directionality							identification							Result [mm]
Cohort 4			03-004		75/		Unscheduled					2022-09-02					Target						TL-1						Longest						Non-Nodal/							Contrast Enhanced CT							28
(1.00 mg/kg			(SAS,DDS,		F							-79																	Diameter						PERITONEUM/							Scan
Q3W)			PK)																																Left
																							TL-2						Longest						Non-Nodal/							Contrast Enhanced CT							19
																													Diameter						OTHER/							Scan
																																			Right
																							TL-3						Longest						Non-Nodal/							Contrast Enhanced CT							55
																													Diameter						SOFT TISSUE/							Scan
																																			Right/
																																			Anterior
																							TL-4						Longest						Non-Nodal/							Contrast Enhanced CT							30
																													Diameter						SOFT TISSUE/							Scan
																																			Right/
																																			Anterior
																													Sum of Diameter																				132
																	Non-Target						NTL-1						Tumor State						Non-Nodal/							Contrast Enhanced CT							Present
																																			LUNG							Scan
																							NTL-2						Lymph Node						Nodal/							Contrast Enhanced CT							Pathological
																													State						ILIAC LYMPH NODE							Scan
																							NTL-3						Tumor State						Non-Nodal/							Contrast Enhanced CT							Present
																																			SOFT TISSUE							Scan
16.2.6.6 Disease assessments
			Patient ID									Date of																							Lesion organ/ Location/														Change from
			(Analysis		Age/							assessment					Lesion						Lesion												Laterality/							Method of							baseline
Cohort			set)		Sex		Visit					(daya)					category						number						Parameter						Directionality							identification							Result [mm] [mm]
Cohort 4			03-005		61/		Screening					2022-08-09					Target						TL-1						Longest						Non-Nodal/							Contrast Enhanced CT							28*
(1.00 mg/kg			(SAS,DDS,		M							-9																	Diameter						LIVER/							Scan
Q3W)			PK)																																Right/
																																			Upper
																							TL-2						Longest						Non-Nodal/							Contrast Enhanced CT							29*
																													Diameter						PERITONEUM/							Scan
																																			Right/
																																			Lower
																							TL-3						Longest						Non-Nodal/							Contrast Enhanced CT							39*
																													Diameter						PERITONEUM/							Scan
																																			Left/
																																			Lower
																							TL-4						Longest						Non-Nodal/							Contrast Enhanced CT							15*
																													Diameter						LIVER/							Scan
																																			Left
																													Sum of Diameter																				111*
16.2.6.6 Disease assessments
			Patient ID									Date of																							Lesion organ/ Location/														Change from
			(Analysis		Age/							assessment					Lesion						Lesion												Laterality/							Method of							baseline
Cohort			set)		Sex		Visit					(daya)					category						number						Parameter						Directionality							identification							Result [mm] [mm]
Cohort 4			03-005		61/		Screening					2022-08-09					Non-Target						NTL-1						Tumor State						Non-Nodal/							Contrast Enhanced CT							Present*
(1.00 mg/kg			(SAS,DDS,		M							-9																							LIVER							Scan
Q3W)			PK)
																							NTL-2						Tumor State						Non-Nodal/							Contrast Enhanced CT							Present*
																																			LUNG/							Scan
																																			Left/
																																			Upper
																							NTL-3						Tumor State						Non-Nodal/							Contrast Enhanced CT							Present*
																																			COLON/							Scan
																																			Lower
16.2.6.6 Disease assessments
			Patient ID									Date of																							Lesion organ/ Location/
			(Analysis		Age/							assessment					Lesion						Lesion												Laterality/							Method of
Cohort			set)		Sex		Visit					(daya)					category						number						Parameter						Directionality							identification							Result [mm]
Cohort 4			03-005		61/		Cycle 2					2022-09-22					Target						TL-1						Longest						Non-Nodal/							Contrast Enhanced CT							39
(1.00 mg/kg			(SAS,DDS,		M							-36																	Diameter						LIVER/							Scan
Q3W)			PK)																																Right/
																																			Upper
																							TL-2						Longest						Non-Nodal/							Contrast Enhanced CT							21
																													Diameter						PERITONEUM/							Scan
																																			Right/
																																			Lower
																							TL-3						Longest						Non-Nodal/							Contrast Enhanced CT							58
																													Diameter						PERITONEUM/							Scan
																																			Left/
																																			Lower
																							TL-4						Longest						Non-Nodal/							Contrast Enhanced CT							23
																													Diameter						LIVER/							Scan
																																			Left
																													Sum of Diameter																				141
16.2.6.6 Disease assessments
			Patient ID									Date of																							Lesion organ/ Location/
			(Analysis		Age/							assessment					Lesion						Lesion												Laterality/							Method of
Cohort			set)		Sex		Visit					(daya)					category						number						Parameter						Directionality							identification							Result [mm]
Cohort 4			03-005		61/		Cycle 2					2022-09-22					Non-Target						NTL-1						Tumor State						Non-Nodal/							Contrast Enhanced CT							Present
(1.00 mg/kg			(SAS,DDS,		M							-36																							LIVER							Scan
Q3W)			PK)
																							NTL-2						Tumor State						Non-Nodal/							Contrast Enhanced CT							Present
																																			LUNG/							Scan
																																			Left/
																																			Upper
																							NTL-3						Tumor State						Non-Nodal/							Contrast Enhanced CT							Present
																																			COLON/							Scan
																																			Lower
																	New						NEWNTL-1						Tumor State						Non-Nodal/							Contrast Enhanced CT							Present
																	Non-Target																		LIVER							Scan
Cohort 4b			01-009		56/		Screening					2022-09-28					Target						TL-1						Longest						Non-Nodal/							Contrast Enhanced CT							10*
(0.50 mg/kg			(SAS,DDS,		M							-6																	Diameter						LIVER							Scan
Q1W)			PK)
																							TL-2						Longest						Non-Nodal/							Contrast Enhanced CT							23*
																													Diameter						LIVER							Scan
																							TL-3						Longest						Non-Nodal/							Contrast Enhanced CT							24*
																													Diameter						PERITONEUM							Scan
																							TL-4						Longest						Non-Nodal/							Contrast Enhanced CT							25*
																													Diameter						PANCREAS							Scan
																													Sum of Diameter																				82*
16.2.6.6 Disease assessments
			Patient ID									Date of																							Lesion organ/ Location/
			(Analysis		Age/							assessment					Lesion						Lesion												Laterality/							Method of
Cohort			set)		Sex		Visit					(daya)					category						number						Parameter						Directionality							identification							Result [mm]
Cohort 4b			01-009		56/		Screening					2022-09-28					Non-Target						NTL-1						Tumor State						Non-Nodal/							Contrast Enhanced CT							Present*
(0.50 mg/kg			(SAS,DDS,		M							-6																							LIVER							Scan
Q1W)			PK)
																							NTL-2						Tumor State						Non-Nodal/							Contrast Enhanced CT							Present*
																																			LUNG							Scan
							Cycle 2					2022-11-03					Target						TL-1						Longest						Non-Nodal/							Contrast Enhanced CT							20
												-31																	Diameter						LIVER							Scan
																							TL-2						Longest						Non-Nodal/							Contrast Enhanced CT							32
																													Diameter						LIVER							Scan
																							TL-3						Longest						Non-Nodal/							Contrast Enhanced CT							33
																													Diameter						PERITONEUM							Scan
																							TL-4						Longest						Non-Nodal/							Contrast Enhanced CT							35
																													Diameter						PANCREAS							Scan
																													Sum of Diameter																				120
																	Non-Target						NTL-1						Tumor State						Non-Nodal/							Contrast Enhanced CT							Present
																																			LIVER							Scan
																							NTL-2						Tumor State						Non-Nodal/							Contrast Enhanced CT							Present
																																			LUNG							Scan
																	New						NEWNTL-1						Tumor State						Non-Nodal/							Contrast Enhanced CT							Present
																	Non-Target																		LIVER							Scan
16.2.6.6 Disease assessments
			Patient ID									Date of																							Lesion organ/ Location/
			(Analysis		Age/							assessment					Lesion						Lesion												Laterality/							Method of
Cohort			set)		Sex		Visit					(daya)					category						number						Parameter						Directionality							identification							Result [mm]
Cohort 4b			02-004		50/		Screening					2022-10-17					Target						TL-1						Longest						Non-Nodal/							CT Scan							81*
(0.50 mg/kg			(SAS,DDS,		F							-3																	Diameter						LIVER/
Q1W)			PK)																																Left/
																																			Inferior
																							TL-2						Longest						Non-Nodal/							CT Scan							20*
																													Diameter						LIVER/
																																			Right/
																																			Posterior
																													Sum of Diameter																				101*
																	Non-Target						NTL-1						Tumor State						Non-Nodal/							CT Scan							Present*
																																			LIVER
																							NTL-2						Tumor State						Non-Nodal/							CT Scan							Present*
																																			BONE
							Cycle 2					2022-12-02					Target						TL-1						Longest						Non-Nodal/							CT Scan							93
												-44																	Diameter						LIVER/
																																			Left/
																																			Inferior
																							TL-2						Longest						Non-Nodal/							CT Scan							40
																													Diameter						LIVER/
																																			Right/
																																			Posterior
																													Sum of Diameter																				133
16.2.6.6 Disease assessments
			Patient ID									Date of																							Lesion organ/ Location/
			(Analysis		Age/							assessment					Lesion						Lesion												Laterality/							Method of
Cohort			set)		Sex		Visit					(daya)					category						number						Parameter						Directionality							identification							Result [mm]
Cohort 4b			02-004		50/		Cycle 2					2022-12-02					Non-Target						NTL-1						Tumor State						Non-Nodal/							CT Scan							Present
(0.50 mg/kg			(SAS,DDS,		F							-44																							LIVER
Q1W)			PK)
																							NTL-2						Tumor State						Non-Nodal/							CT Scan							Present
																																			BONE
																	New						NEWNTL-1						Tumor State						Non-Nodal/							CT Scan							Present
																	Non-Target																		LIVER
			02-005		52/		Screening					2022-09-30					Target						TL-1						Longest						Non-Nodal/							CT Scan							117*
			(SAS,DDS,		F							-17																	Diameter						PERITONEUM
			PK)
																													Sum of Diameter																				117*
							Cycle 2					2022-11-24					Target						TL-1						Longest						Non-Nodal/							CT Scan							140
												-39																	Diameter						PERITONEUM
																													Sum of Diameter																				140
																	New						NEWNTL-1						Tumor State						Non-Nodal/							CT Scan							Present
																	Non-Target																		PERITONEUM
16.2.6.6 Disease assessments
			Patient ID									Date of																							Lesion organ/ Location/
			(Analysis		Age/							assessment					Lesion						Lesion												Laterality/							Method of
Cohort			set)		Sex		Visit					(daya)					category						number						Parameter						Directionality							identification							Result [mm]
Cohort 4b			04-005		55/		Screening					2022-09-30					Target						TL-1						Short Axis						Nodal/							CT Scan							27*
(0.50 mg/kg			(SAS,DDS,		M							-17																	Diameter						OTHER LYMPH NODE/
Q1W)			PK)																																Right
																							TL-2						Short Axis						Nodal/							CT Scan							24*
																													Diameter						MEDIASTINAL LYMPH NODE
																													Sum of Diameter																				51*
																	Non-Target						NTL-1						Tumor State						Non-Nodal/							CT Scan							Present*
																																			LUNG/
																																			Left
																							NTL-2						Lymph Node						Nodal/							CT Scan							Pathological*
																													State						MEDIASTINAL LYMPH NODE
																							NTL-3						Lymph Node						Nodal/							CT Scan							Pathological*
																													State						SUPRACLAVICULAR LYMPH
																																			NODE/
																																			Right
							Unscheduled					2022-11-14					Target						TL-1						Short Axis						Nodal/							CT Scan							32
												-29																	Diameter						OTHER LYMPH NODE/
																																			Right
																							TL-2						Short Axis						Nodal/							CT Scan							24
																													Diameter						MEDIASTINAL LYMPH NODE
																													Sum of Diameter																				56
16.2.6.6 Disease assessments
			Patient ID									Date of																							Lesion organ/ Location/
			(Analysis		Age/							assessment					Lesion						Lesion												Laterality/							Method of
Cohort			set)		Sex		Visit					(daya)					category						number						Parameter						Directionality							identification							Result [mm]
Cohort 4b			04-005		55/		Unscheduled					2022-11-14					Non-Target						NTL-1						Tumor State						Non-Nodal/							CT Scan							Present
(0.50 mg/kg			(SAS,DDS,		M							-29																							LUNG/
Q1W)			PK)																																Left
																							NTL-2						Lymph Node						Nodal/							CT Scan							Pathological
																													State						MEDIASTINAL LYMPH NODE
																							NTL-3						Lymph Node						Nodal/
																													State						SUPRACLAVICULAR LYMPH
																																			NODE/
																																			Right
																							NTL-3						Tumor State						Nodal/
																																			SUPRACLAVICULAR LYMPH
																																			NODE/
																																			Right
							Cycle 2					2022-11-24					Target						TL-1						Short Axis						Nodal/							CT Scan							28
												-39																	Diameter						OTHER LYMPH NODE/
																																			Right
																							TL-2						Short Axis						Nodal/							CT Scan							26
																													Diameter						MEDIASTINAL LYMPH NODE
																													Sum of Diameter																				54
16.2.6.6 Disease assessments
			Patient ID									Date of																							Lesion organ/ Location/
			(Analysis		Age/							assessment					Lesion						Lesion												Laterality/							Method of
Cohort			set)		Sex		Visit					(daya)					category						number						Parameter						Directionality							identification							Result [mm]
Cohort 4b			04-005		55/		Cycle 2					2022-11-24					Non-Target						NTL-1						Tumor State						Non-Nodal/							CT Scan							Present
(0.50 mg/kg			(SAS,DDS,		M							-39																							LUNG/
Q1W)			PK)																																Left
																							NTL-2						Lymph Node						Nodal/							CT Scan							Pathological
																													State						MEDIASTINAL LYMPH NODE
																							NTL-3						Lymph Node						Nodal/							CT Scan							Pathological
																													State						SUPRACLAVICULAR LYMPH
																																			NODE/
																																			Right
																	New						NEWNTL-1						Tumor State						Non-Nodal/							CT Scan							Present
																	Non-Target																		LUNG/
																																			Left/
																																			Lower
																							NEWNTL-2						Lymph Node						Nodal/							CT Scan							Pathological
																													State						PARATRACHEAL LYMPH
																																			NODE/
																																			Right/
																																			Upper
16.2.6.6 Disease assessments
			Patient ID									Date of																							Lesion organ/ Location/
			(Analysis		Age/							assessment					Lesion						Lesion												Laterality/							Method of
Cohort			set)		Sex		Visit					(daya)					category						number						Parameter						Directionality							identification							Result [mm]
Cohort 5			01-010		71/		Screening					2022-11-21 (-7)					Target						TL-1						Longest Diameter						Non-Nodal/							Contrast Enhanced CT							53*
(3.00 mg/kg			(SAS,DDS,		F																														SKIN/							Scan
Q3W)			PK)																																Left
																													Sum of Diameter																				53*
																	Non-Target						NTL-1						Lymph Node						Nodal/							Contrast Enhanced CT							Pathological*
																													State						AXILLARY LYMPH NODE							Scan
							Unscheduled					2022-12-29					Target						TL-1						Longest Diameter						Non-Nodal/							Contrast Enhanced CT							63
												-32																							SKIN/							Scan
																																			Left
																													Sum of Diameter																				63
																	Non-Target						NTL-1						Lymph Node						Nodal/							Contrast Enhanced CT							Pathological
																													State						AXILLARY LYMPH NODE							Scan
16.2.6.6 Disease assessments
			Patient ID								Date of																							Lesion organ/ Location/
			(Analysis		Age/						assessment					Lesion							Lesion											Laterality/								Method of
Cohort			set)		Sex		Visit				(daya)					category							number					Parameter						Directionality								identification							Result [mm]
Cohort 5			02-006		68/		Screening				2022-10-12					Target							TL-1					Longest Diameter						Non-Nodal/								CT Scan							70*
(3.00 mg/kg			(SAS,DDS,		F						-26																							LUNG/
Q3W)			PK)																															Left/
																																		Superior
																							TL-2					Longest Diameter						Non-Nodal/								CT Scan							57*
																																		LUNG/
																																		Right
																							TL-3					Longest Diameter						Non-Nodal/								CT Scan							34*
																																		LIVER/
																																		Left
																							TL-4					Longest Diameter						Non-Nodal/								CT Scan							27*
																																		LIVER/
																																		Right/
																																		Anterior
																												Sum of Diameter																					188*
																Non-Target							NTL-1					Tumor State						Non-Nodal/								CT Scan							Present*
																																		LIVER
																							NTL-2					Tumor State						Non-Nodal/								CT Scan							Present*
																																		LUNG
16.2.6.6 Disease assessments
			Patient ID								Date of																							Lesion organ/ Location/
			(Analysis		Age/						assessment					Lesion							Lesion											Laterality/								Method of
Cohort			set)		Sex		Visit				(daya)					category							number					Parameter						Directionality								identification							Result [mm]
Cohort 5			02-006		68/		Cycle 2				2022-12-19					Target							TL-1					Longest Diameter						Non-Nodal/								CT Scan							67
(3.00 mg/kg			(SAS,DDS,		F						-43																							LUNG/
Q3W)			PK)																															Left/
																																		Superior
																							TL-2					Longest Diameter						Non-Nodal/								CT Scan							53
																																		LUNG/
																																		Right
																							TL-3					Longest Diameter						Non-Nodal/								CT Scan							51
																																		LIVER/
																																		Left
																							TL-4					Longest Diameter						Non-Nodal/								CT Scan							40
																																		LIVER/
																																		Right/
																																		Anterior
																												Sum of Diameter																					211
																Non-Target							NTL-1					Tumor State						Non-Nodal/								CT Scan							Present
																																		LIVER
																							NTL-2					Tumor State						Non-Nodal/								CT Scan							Present
																																		LUNG
																New							NEWNTL-1					Tumor State						Non-Nodal/								CT Scan							Present
																Non-Target																		BONE
16.2.6.6 Disease assessments
			Patient ID								Date of																							Lesion organ/ Location/															Change from
			(Analysis		Age/						assessment					Lesion							Lesion											Laterality/								Method of							baseline
Cohort			set)		Sex		Visit				(daya)					category							number					Parameter						Directionality								identification							Result [mm] [mm]
Cohort 5			02-007		79/		Screening				2022-10-20 (-7)					Target							TL-1					Short Axis						Nodal/								CT Scan							17*
(3.00 mg/kg			(SAS,DDS,		F																							Diameter						AXILLARY LYMPH NODE/
Q3W)			PK)																															Left
																							TL-2					Longest Diameter						Non-Nodal/								CT Scan							30*
																																		LIVER/
																																		Right/
																																		Posterior
																							TL-3					Longest Diameter						Non-Nodal/								CT Scan							70*
																																		OTHER
																							TL-4					Longest Diameter						Non-Nodal/								CT Scan							58*
																																		COLON/
																																		Right
																												Sum of Diameter																					175*
16.2.6.6 Disease assessments
			Patient ID								Date of																							Lesion organ/ Location/
			(Analysis		Age/						assessment					Lesion							Lesion											Laterality/								Method of
Cohort			set)		Sex		Visit				(daya)					category							number					Parameter						Directionality								identification							Result [mm]
Cohort 5			02-007		79/		Cycle 2				2022-12-05					Target							TL-1					Short Axis						Nodal/								CT Scan							15
(3.00 mg/kg			(SAS,DDS,		F						-40																	Diameter						AXILLARY LYMPH NODE/
Q3W)			PK)																															Left
																							TL-2					Longest Diameter						Non-Nodal/								CT Scan							32
																																		LIVER/
																																		Right/
																																		Posterior
																							TL-3					Longest Diameter						Non-Nodal/								CT Scan							69
																																		OTHER
																							TL-4					Longest Diameter						Non-Nodal/								CT Scan							60
																																		COLON/
																																		Right
																												Sum of Diameter																					176
16.2.6.6 Disease assessments
			Patient ID								Date of																							Lesion organ/ Location/
			(Analysis		Age/						assessment					Lesion							Lesion											Laterality/								Method of
Cohort			set)		Sex		Visit				(daya)					category							number					Parameter						Directionality								identification							Result [mm]
Cohort 5			02-008		73/		Screening				2022-11-07 (-9)					Target							TL-1					Short Axis						Nodal/								CT Scan							39*
(3.00 mg/kg			(SAS,DDS,		F																							Diameter						AXILLARY LYMPH NODE/
Q3W)			PK)																															Left
																							TL-2					Longest Diameter						Non-Nodal/								CT Scan							60*
																																		OTHER/
																																		Left
																							TL-3					Short Axis						Nodal/								CT Scan							16*
																												Diameter						OTHER LYMPH NODE/
																																		Left
																							TL-4					Longest Diameter						Non-Nodal/								CT Scan							12*
																																		LUNG/
																																		Right/
																																		Superior
																												Sum of Diameter																					127*
																Non-Target							NTL-1					Tumor State						Non-Nodal/								CT Scan							Present*
																																		LUNG
																							NTL-2					Lymph Node State						Nodal/								CT Scan							Pathological*
																																		OTHER LYMPH NODE
16.2.6.6 Disease assessments
			Patient ID								Date of																							Lesion organ/ Location/
			(Analysis		Age/						assessment					Lesion							Lesion											Laterality/								Method of
Cohort			set)		Sex		Visit				(daya)					category							number					Parameter						Directionality								identification							Result [mm]
Cohort 5			02-008		73/		Cycle 2				2022-12-23					Target							TL-1					Short Axis						Nodal/								CT Scan							75
(3.00 mg/kg			(SAS,DDS,		F						-38																	Diameter						AXILLARY LYMPH NODE/
Q3W)			PK)																															Left
																							TL-2					Longest Diameter						Non-Nodal/								CT Scan							63
																																		OTHER/
																																		Left
																							TL-3					Short Axis						Nodal/								CT Scan							18
																												Diameter						OTHER LYMPH NODE/
																																		Left
																							TL-4					Longest Diameter						Non-Nodal/								CT Scan							12
																																		LUNG/
																																		Right/
																																		Superior
																												Sum of Diameter																					168
																Non-Target							NTL-1					Tumor State						Non-Nodal/								CT Scan							Present
																																		LUNG
																							NTL-2					Lymph Node State						Nodal/								CT Scan							Pathological
																																		OTHER LYMPH NODE
																New							NEWNTL-1					Tumor State						Non-Nodal/								CT Scan							Present
																Non-Target																		PLEURA/
																																		Left
16.2.6.6 Disease assessments
			Patient ID								Date of																							Lesion organ/ Location/
			(Analysis		Age/						assessment					Lesion							Lesion											Laterality/								Method of
Cohort			set)		Sex		Visit				(daya)					category							number					Parameter						Directionality								identification							Result [mm]
Cohort 5			03-007		70/		Screening				2022-11-14 (-7)					Target							TL-1					Longest Diameter						Non-Nodal/								Contrast Enhanced CT							18*
(3.00 mg/kg			(SAS,DDS,		M																													LUNG/								Scan
Q3W)			PK)																															Right/
																																		Lower
																							TL-2					Longest Diameter						Non-Nodal/								Contrast Enhanced CT							18*
																																		LUNG/								Scan
																																		Right/
																																		Lower
																							TL-3					Short Axis						Nodal/								Contrast Enhanced CT							16*
																												Diameter						HILAR LYMPH NODE/								Scan
																																		Right
																							TL-4					Longest Diameter						Non-Nodal/								Contrast Enhanced CT							30*
																																		LIVER/								Scan
																																		Left
																							TL-5					Short Axis						Nodal/								Contrast Enhanced CT							37*
																												Diameter						MESENTERIC LYMPH NODE								Scan
																												Sum of Diameter																					119*
16.2.6.6 Disease assessments
			Patient ID								Date of																							Lesion organ/ Location/															Change from
			(Analysis		Age/						assessment					Lesion							Lesion											Laterality/								Method of							baseline
Cohort			set)		Sex		Visit				(daya)					category							number					Parameter						Directionality								identification							Result [mm] [mm]
Cohort 5			03-007		70/		Screening				2022-11-14 (-7)					Non-Target							NTL-1					Lymph Node State						Nodal/								Contrast Enhanced CT							Pathological*
(3.00 mg/kg			(SAS,DDS,		M																													RETROPERITONEAL LYMPH								Scan
Q3W)			PK)																															NODE
																							NTL-2					Lymph Node State						Nodal/								Contrast Enhanced CT							Pathological*
																																		MESENTERIC LYMPH NODE								Scan
																							NTL-3					Lymph Node State						Nodal/								Contrast Enhanced CT							Pathological*
																																		OTHER LYMPH NODE								Scan
																							NTL-4					Tumor State						Non-Nodal/								Contrast Enhanced CT							Present*
																																		LUNG								Scan
																							NTL-5					Tumor State						Non-Nodal/								Contrast Enhanced CT							Present*
																																		LIVER								Scan
16.2.6.6 Disease assessments
			Patient ID								Date of																							Lesion organ/ Location/
			(Analysis		Age/						assessment					Lesion							Lesion											Laterality/								Method of							Result
Cohort			set)		Sex		Visit				(daya)					category							number					Parameter						Directionality								identification							[mm]
Cohort 5			03-007		70/		Cycle 2				2022-12-27 (37)					Target							TL-1					Longest Diameter						Non-Nodal/								Contrast Enhanced CT							17
(3.00 mg/kg			(SAS,DDS,		M																													LUNG/								Scan
Q3W)			PK)																															Right/
																																		Lower
																							TL-2					Longest Diameter						Non-Nodal/								Contrast Enhanced CT							18
																																		LUNG/								Scan
																																		Right/
																																		Lower
																							TL-3					Short Axis						Nodal/								Contrast Enhanced CT							15
																												Diameter						HILAR LYMPH NODE/								Scan
																																		Right
																							TL-4					Longest Diameter						Non-Nodal/								Contrast Enhanced CT							36
																																		LIVER/								Scan
																																		Left
																							TL-5					Short Axis						Nodal/								Contrast Enhanced CT							38
																												Diameter						MESENTERIC LYMPH NODE								Scan
																												Sum of Diameter																					124
16.2.6.6 Disease assessments
			Patient ID								Date of																							Lesion organ/ Location/
			(Analysis		Age/						assessment					Lesion							Lesion											Laterality/								Method of							Result
Cohort			set)		Sex		Visit				(daya)					category							number					Parameter						Directionality								identification							[mm]
Cohort 5			03-007		70/		Cycle 2				2022-12-27 (37)					Non-Target							NTL-1					Lymph Node State						Nodal/								Contrast Enhanced CT							Pathological
(3.00 mg/kg			(SAS,DDS,		M																													RETROPERITONEAL LYMPH								Scan
Q3W)			PK)																															NODE
																							NTL-2					Lymph Node State						Nodal/								Contrast Enhanced CT							Pathological
																																		MESENTERIC LYMPH NODE								Scan
																							NTL-3					Lymph Node State						Nodal/								Contrast Enhanced CT							Pathological
																																		OTHER LYMPH NODE								Scan
																							NTL-4					Tumor State						Non-Nodal/								Contrast Enhanced CT							Present
																																		LUNG								Scan
																							NTL-5					Tumor State						Non-Nodal/								Contrast Enhanced CT							Present
																																		LIVER								Scan
																New							NEWNTL-1					Lymph Node State						Nodal/								Contrast Enhanced CT							Pathological
																Non-Target																		OTHER LYMPH NODE/								Scan
																																		Left
16.2.6.6 Disease assessments
			Patient ID								Date of																								Lesion organ/ Location/
			(Analysis		Age/						assessment													Lesion											Laterality/														Result
Cohort			set)		Sex		Visit				(daya)						Lesion category							number				Parameter							Directionality							Method of identification							[mm]
Cohort 5			03-008		52/		Screening				2022-11-16 (-12)						Target							TL-1				Longest Diameter							Non-Nodal/							Contrast Enhanced CT							65*
(3.00 mg/kg			(SAS,DDS,		F																														LIVER/							Scan
Q3W)			PK)																																Upper
																								TL-2				Longest Diameter							Non-Nodal/							Contrast Enhanced CT							23*
																																			LIVER/							Scan
																																			Right/
																																			Lower
																								TL-3				Longest Diameter							Non-Nodal/							Contrast Enhanced CT							22*
																																			PERITONEUM/							Scan
																																			Right
																								TL-4				Longest Diameter							Non-Nodal/							Contrast Enhanced CT							35*
																																			OTHER							Scan
																												Sum of Diameter																					145*
																	Non-Target							NTL-1				Tumor State							Non-Nodal/							Contrast Enhanced CT							Present*
																																			LUNG							Scan
																								NTL-2				Tumor State							Non-Nodal/							Contrast Enhanced CT							Present*
																																			PERITONEUM/							Scan
																																			Posterior
																								NTL-3				Tumor State							Non-Nodal/							Contrast Enhanced CT							Present*
																																			PERITONEUM/							Scan
																																			Left/
																																			Upper
																								NTL-4				Tumor State							Non-Nodal/							Contrast Enhanced CT							Present*
																																			SPLEEN							Scan
16.2.6.6 Disease assessments
			Patient ID									Date of																								Lesion organ/ Location/
			(Analysis		Age/							assessment					Lesion						Lesion													Laterality/													Result
Cohort			set)		Sex		Visit					(daya)					category						number						Parameter							Directionality						Method of identification							[mm]
Cohort 5			03-008		52/		Cycle 2					2023-01-02 (36)					Target						TL-1						Longest Diameter							Non-Nodal/						Contrast Enhanced CT							74
(3.00 mg/kg			(SAS,DDS,		F																															LIVER/						Scan
Q3W)			PK)																																	Upper
																							TL-2						Longest Diameter							Non-Nodal/						Contrast Enhanced CT							31
																																				LIVER/						Scan
																																				Right/
																																				Lower
																							TL-3						Longest Diameter							Non-Nodal/						Contrast Enhanced CT							24
																																				PERITONEUM/						Scan
																																				Right
																							TL-4						Longest Diameter							Non-Nodal/						Contrast Enhanced CT							37
																																				OTHER						Scan
																													Sum of Diameter																				166
16.2.6.6 Disease assessments
			Patient ID									Date of																							Lesion organ/ Location/
			(Analysis		Age/							assessment					Lesion						Lesion												Laterality/							Method of							Result
Cohort			set)		Sex		Visit					(daya)					category						number						Parameter						Directionality							identification							[mm]
Cohort 5			03-008		52/		Cycle 2					2023-01-02					Non-Target						NTL-1						Tumor State						Non-Nodal/							Contrast Enhanced CT							Present
(3.00 mg/kg			(SAS,DDS,		F							-36																							LUNG							Scan
Q3W)			PK)
																							NTL-2						Tumor State						Non-Nodal/							Contrast Enhanced CT							Present
																																			PERITONEUM/							Scan
																																			Posterior
																							NTL-3						Tumor State						Non-Nodal/							Contrast Enhanced CT							Present
																																			PERITONEUM/							Scan
																																			Left/
																																			Upper
																							NTL-4						Tumor State						Non-Nodal/							Contrast Enhanced CT							Present
																																			SPLEEN							Scan
																	New Target						NEWTL-1						Short Axis						Nodal/							Contrast Enhanced CT							16
																													Diameter						MESENTERIC LYMPH NODE/							Scan
																																			Right
																													Sum of Diameter																				16
																	New						NEWNTL-1						Tumor State						Non-Nodal/							Contrast Enhanced CT							Present
																	Non-Target																		LIVER							Scan
																							NEWNTL-2						Lymph Node						Nodal/							Contrast Enhanced CT							Pathological
																													State						MESENTERIC LYMPH NODE/							Scan
																																			Right
16.2.6.6 Disease assessments
			Patient ID									Date of																							Lesion organ/ Location/
			(Analysis		Age/							assessment					Lesion						Lesion												Laterality/							Method of
Cohort			set)		Sex		Visit					(daya)					category						number						Parameter						Directionality							identification							Result [mm]
Cohort 5b			01-013		69/		Screening					2023-01-24					Target						TL-1						Longest						Non-Nodal/							Contrast Enhanced CT							16*
(1.50 mg/kg			(SAS,DDS,		M							-27																	Diameter						LUNG/							Scan
Q1W)			PK)																																Left
																							TL-2						Longest						Non-Nodal/							Contrast Enhanced CT							15*
																													Diameter						LUNG/							Scan
																																			Right
																							TL-3						Longest						Non-Nodal/							Contrast Enhanced CT							16*
																													Diameter						LIVER							Scan
																							TL-4						Longest						Non-Nodal/							Contrast Enhanced CT							52*
																													Diameter						PANCREAS							Scan
																													Sum of Diameter																				99*
																	Non-Target						NTL-1						Tumor State						Non-Nodal/							Contrast Enhanced CT							Present*
																																			LUNG							Scan
																							NTL-2						Tumor State						Non-Nodal/							Contrast Enhanced CT							Present*
																																			LIVER							Scan
																							NTL-3						Tumor State						Non-Nodal/							Contrast Enhanced CT							Present*
																																			PERITONEUM							Scan
16.2.6.6 Disease assessments
			Patient ID									Date of																							Lesion organ/ Location/
			(Analysis		Age/							assessment					Lesion						Lesion												Laterality/							Method of
Cohort			set)		Sex		Visit					(daya)					category						number						Parameter						Directionality							identification							Result [mm]
Cohort 5b			01-013		69/		Cycle 2					2023-03-28					Target						TL-1						Longest						Non-Nodal/							Contrast Enhanced CT							27
(1.50 mg/kg			(SAS,DDS,		M							-37																	Diameter						LUNG/							Scan
Q1W)			PK)																																Left
																							TL-2						Longest						Non-Nodal/							Contrast Enhanced CT							64
																													Diameter						LUNG/							Scan
																																			Right
																							TL-3						Longest						Non-Nodal/							Contrast Enhanced CT							27
																													Diameter						LIVER							Scan
																							TL-4						Longest						Non-Nodal/							Contrast Enhanced CT							49
																													Diameter						PANCREAS							Scan
																													Sum of Diameter																				167
																	Non-Target						NTL-1						Tumor State						Non-Nodal/							Contrast Enhanced CT							Present
																																			LUNG							Scan
																							NTL-2						Tumor State						Non-Nodal/							Contrast Enhanced CT							Present
																																			LIVER							Scan
																							NTL-3						Tumor State						Non-Nodal/							Contrast Enhanced CT							Present
																																			PERITONEUM							Scan
16.2.6.6 Disease assessments
			Patient ID									Date of																							Lesion organ/ Location/
			(Analysis		Age/							assessment					Lesion						Lesion												Laterality/							Method of
Cohort			set)		Sex		Visit					(daya)					category						number						Parameter						Directionality							identification							Result [mm]
Cohort 5b			01-013		69/		Cycle 2					2023-03-28					New						NEWNTL-1						Tumor State						Non-Nodal/							Contrast Enhanced CT							Present
(1.50 mg/kg			(SAS,DDS,		M							-37					Non-Target																		LUNG							Scan
Q1W)			PK)
																							NEWNTL-2						Tumor State						Non-Nodal/							Contrast Enhanced CT							Present
																																			LIVER							Scan
			03-011		64/		Screening					2022-12-12					Target						TL-1						Longest						Non-Nodal/							Contrast Enhanced CT							14*
			(SAS,DDS,		M							-11																	Diameter						LUNG/							Scan
			PK)																																Left/
																																			Upper
																							TL-2						Longest						Non-Nodal/							Contrast Enhanced CT							19*
																													Diameter						LIVER							Scan
																							TL-3						Short Axis						Nodal/							Contrast Enhanced CT							53*
																													Diameter						AORTOCAVAL LYMPH NODE							Scan
																							TL-4						Longest						Non-Nodal/							Contrast Enhanced CT							29*
																													Diameter						PERITONEUM/							Scan
																																			Left/
																																			Lower
																							TL-5						Longest						Non-Nodal/							Contrast Enhanced CT							24*
																													Diameter						OTHER/							Scan
																																			Lower
																													Sum of Diameter																				139*
16.2.6.6 Disease assessments
			Patient ID									Date of																					Lesion organ/ Location/
			(Analysis		Age/							assessment					Lesion						Lesion										Laterality/									Method of
Cohort			set)		Sex		Visit					(daya)					category						number				Parameter						Directionality									identification							Result [mm]
Cohort 5b			03-011		64/		Screening					2022-12-12					Non-Target						NTL-1				Tumor State						Non-Nodal/									Contrast Enhanced CT							Present*
(1.50 mg/kg			(SAS,DDS,		M							-11																					LUNG									Scan
Q1W)			PK)
																							NTL-2				Tumor State						Non-Nodal/									Contrast Enhanced CT							Present*
																																	LIVER									Scan
																							NTL-3				Tumor State						Non-Nodal/									Contrast Enhanced CT							Present*
																																	PERITONEUM									Scan
							Cycle 2					2023-01-27 (36)					Target						TL-1				Longest Diameter						Non-Nodal/									Contrast Enhanced CT							14
																																	LUNG/									Scan
																																	Left/
																																	Upper
																							TL-2				Longest Diameter						Non-Nodal/									Contrast Enhanced CT							21
																																	LIVER									Scan
																							TL-3				Short Axis						Nodal/									Contrast Enhanced CT							62
																											Diameter						AORTOCAVAL LYMPH NODE									Scan
																							TL-4				Longest Diameter						Non-Nodal/									Contrast Enhanced CT							29
																																	PERITONEUM/									Scan
																																	Left/
																																	Lower
																							TL-5				Longest Diameter						Non-Nodal/									Contrast Enhanced CT							28
																																	OTHER/									Scan
																																	Lower
																											Sum of Diameter																						154
16.2.6.6 Disease assessments
			Patient ID									Date of																					Lesion organ/ Location/
			(Analysis		Age/							assessment					Lesion						Lesion										Laterality/									Method of
Cohort			set)		Sex		Visit					(daya)					category						number				Parameter						Directionality									identification							Result [mm]
Cohort 5b			03-011		64/		Cycle 2					2023-01-27 (36)					Non-Target						NTL-1				Tumor State						Non-Nodal/									Contrast Enhanced CT							Present
(1.50 mg/kg			(SAS,DDS,		M																												LUNG									Scan
Q1W)			PK)
																							NTL-2				Tumor State						Non-Nodal/									Contrast Enhanced CT							Present
																																	LIVER									Scan
																							NTL-3				Tumor State						Non-Nodal/									Contrast Enhanced CT							Present
																																	PERITONEUM									Scan
							Cycle 4					2023-03-10 (78)					Target						TL-1				Longest Diameter						Non-Nodal/									Contrast Enhanced CT							16
																																	LUNG/									Scan
																																	Left/
																																	Upper
																							TL-2				Longest Diameter						Non-Nodal/									Contrast Enhanced CT							20
																																	LIVER									Scan
																							TL-3				Short Axis						Nodal/									Contrast Enhanced CT							62
																											Diameter						AORTOCAVAL LYMPH NODE									Scan
																							TL-4				Longest Diameter						Non-Nodal/									Contrast Enhanced CT							31
																																	PERITONEUM/									Scan
																																	Left/
																																	Lower
																							TL-5				Longest Diameter						Non-Nodal/									Contrast Enhanced CT							29
																																	OTHER/									Scan
																																	Lower
																											Sum of Diameter																						158
16.2.6.6 Disease assessments
			Patient ID									Date of																					Lesion organ/ Location/
			(Analysis		Age/							assessment					Lesion						Lesion										Laterality/									Method of
Cohort			set)		Sex		Visit					(daya)					category						number				Parameter						Directionality									identification							Result [mm]
Cohort 5b			03-011		64/		Cycle 4					2023-03-10 (78)					Non-Target						NTL-1				Tumor State						Non-Nodal/									Contrast Enhanced CT							Present
(1.50 mg/kg			(SAS,DDS,		M																												LUNG									Scan
Q1W)			PK)
																							NTL-2				Tumor State						Non-Nodal/									Contrast Enhanced CT							Absent
																																	LIVER									Scan
																							NTL-3				Tumor State						Non-Nodal/									Contrast Enhanced CT							Present
																																	PERITONEUM									Scan
							Cycle 7					2023-05-12					Target						TL-1				Longest Diameter						Non-Nodal/									Contrast Enhanced CT							16
												-141																					LUNG/									Scan
																																	Left/
																																	Upper
																							TL-2				Longest Diameter						Non-Nodal/									Contrast Enhanced CT							24
																																	LIVER									Scan
																							TL-3				Short Axis						Nodal/									Contrast Enhanced CT							65
																											Diameter						AORTOCAVAL LYMPH NODE									Scan
																							TL-4				Longest Diameter						Non-Nodal/									Contrast Enhanced CT							31
																																	PERITONEUM/									Scan
																																	Left/
																																	Lower
																							TL-5				Longest Diameter						Non-Nodal/									Contrast Enhanced CT							32
																																	OTHER/									Scan
																																	Lower
																											Sum of Diameter																						168
16.2.6.6 Disease assessments
			Patient ID									Date of																					Lesion organ/ Location/
			(Analysis		Age/							assessment					Lesion						Lesion										Laterality/									Method of
Cohort			set)		Sex		Visit					(daya)					category						number				Parameter						Directionality									identification							Result [mm]
Cohort 5b			03-011		64/		Cycle 7					2023-05-12					Non-Target						NTL-1				Tumor State						Non-Nodal/									Contrast Enhanced CT							Present
(1.50 mg/kg			(SAS,DDS,		M							-141																					LUNG									Scan
Q1W)			PK)
																							NTL-2				Tumor State						Non-Nodal/									Contrast Enhanced CT							Present
																																	LIVER									Scan
																							NTL-3				Tumor State						Non-Nodal/									Contrast Enhanced CT							Present
																																	PERITONEUM									Scan
			03-012		57/		Screening					2022-12-16					Target						TL-1				Longest Diameter						Non-Nodal/									Contrast Enhanced CT							34*
			(SAS,DDS,		M							-20																					PERITONEUM/									Scan
			PK)																														Right/
																																	Inferior
																							TL-2				Longest Diameter						Non-Nodal/									Contrast Enhanced CT							33*
																																	PERITONEUM/									Scan
																																	Left
																											Sum of Diameter																						67*
																	Non-Target						NTL-1				Tumor State						Non-Nodal/									Contrast Enhanced CT							Present*
																																	PERITONEUM									Scan
																							NTL-2				Tumor State						Non-Nodal/									Contrast Enhanced CT							Present*
																																	OTHER									Scan
16.2.6.6 Disease assessments
			Patient ID									Date of																					Lesion organ/ Location/
			(Analysis		Age/							assessment					Lesion						Lesion										Laterality/									Method of
Cohort			set)		Sex		Visit					(daya)					category						number				Parameter						Directionality									identification							Result [mm]
Cohort 5b			03-012		57/		Cycle 2					2023-02-09 (36)					Target						TL-1				Longest Diameter						Non-Nodal/									Contrast Enhanced CT							36
(1.50 mg/kg			(SAS,DDS,		M																												PERITONEUM/									Scan
Q1W)			PK)																														Right/
																																	Inferior
																							TL-2				Longest Diameter						Non-Nodal/									Contrast Enhanced CT							28
																																	PERITONEUM/									Scan
																																	Left
																											Sum of Diameter																						64
																	Non-Target						NTL-1				Tumor State						Non-Nodal/									Contrast Enhanced CT							Present
																																	PERITONEUM									Scan
																							NTL-2				Tumor State						Non-Nodal/									Contrast Enhanced CT							Present
																																	OTHER									Scan
							Cycle 4					2023-03-30 (85)					Target						TL-1				Longest Diameter						Non-Nodal/									Contrast Enhanced CT							32
																																	PERITONEUM/									Scan
																																	Right/
																																	Inferior
																							TL-2				Longest Diameter						Non-Nodal/									Contrast Enhanced CT							14
																																	PERITONEUM/									Scan
																																	Left
																											Sum of Diameter																						46
16.2.6.6 Disease assessments
			Patient ID									Date of																					Lesion organ/ Location/
			(Analysis		Age/							assessment					Lesion						Lesion										Laterality/									Method of
Cohort			set)		Sex		Visit					(daya)					category						number				Parameter						Directionality									identification							Result [mm]
Cohort 5b			03-012		57/		Cycle 4					2023-03-30 (85)					Non-Target						NTL-1				Tumor State						Non-Nodal/									Contrast Enhanced CT							Present
(1.50 mg/kg			(SAS,DDS,		M																												PERITONEUM									Scan
Q1W)			PK)
																							NTL-2				Tumor State						Non-Nodal/									Contrast Enhanced CT							Present
																																	OTHER									Scan
							Unscheduled					2023-05-10					Target						TL-1				Longest Diameter						Non-Nodal/									Contrast Enhanced CT							34
												-126																					PERITONEUM/									Scan
																																	Right/
																																	Inferior
																							TL-2				Longest Diameter						Non-Nodal/									Contrast Enhanced CT
																																	PERITONEUM/									Scan
																																	Left
																							TL-2				Short Axis						Non-Nodal/									Contrast Enhanced CT
																											Diameter						PERITONEUM/									Scan
																																	Left
																											Sum of Diameter																						34
																	Non-Target						NTL-1				Tumor State						Non-Nodal/									Contrast Enhanced CT							Present
																																	PERITONEUM									Scan
																							NTL-2				Tumor State						Non-Nodal/									Contrast Enhanced CT							Present
																																	OTHER									Scan
16.2.6.6 Disease assessments
			Patient ID									Date of																					Lesion organ/ Location/
			(Analysis		Age/							assessment					Lesion						Lesion										Laterality/									Method of
Cohort			set)		Sex		Visit					(daya)					category						number				Parameter						Directionality									identification							Result [mm]
Cohort 5b			03-015		65/		Screening					2023-01-24					Target						TL-1				Short Axis						Nodal/									Contrast Enhanced CT							16*
(1.50 mg/kg			(SAS,DDS,		M							-13															Diameter						SUPRACLAVICULAR LYMPH									Scan
Q1W)			PK)																														NODE/
																																	Left/
																																	Superior
																							TL-2				Longest Diameter						Non-Nodal/									Contrast Enhanced CT							15*
																																	LUNG/									Scan
																																	Left/
																																	Upper
																							TL-3				Longest Diameter						Non-Nodal/									Contrast Enhanced CT							13*
																																	LUNG/									Scan
																																	Right
																							TL-4				Longest Diameter						Non-Nodal/									Contrast Enhanced CT							35*
																																	LIVER/									Scan
																																	Right/
																																	Lower
																							TL-5				Longest Diameter						Non-Nodal/									Contrast Enhanced CT							44*
																																	LIVER/									Scan
																																	Right/
																																	Upper
																											Sum of Diameter																						123*
16.2.6.6 Disease assessments
			Patient ID									Date of																					Lesion organ/ Location/																Change from
			(Analysis		Age/							assessment					Lesion						Lesion										Laterality/									Method of							baseline
Cohort			set)		Sex		Visit					(daya)					category						number				Parameter						Directionality									identification							Result [mm] [mm]
Cohort 5b			03-015		65/		Screening					2023-01-24					Non-Target						NTL-1				Lymph Node State						Nodal/									Contrast Enhanced CT							Pathological*
(1.50 mg/kg			(SAS,DDS,		M							-13																					OTHER LYMPH NODE									Scan
Q1W)			PK)
																							NTL-2				Tumor State						Non-Nodal/									Contrast Enhanced CT							Present*
																																	LUNG									Scan
																							NTL-3				Tumor State						Non-Nodal/									Contrast Enhanced CT							Present*
																																	LIVER									Scan
																							NTL-4				Tumor State						Non-Nodal/									Contrast Enhanced CT							Present*
																																	OTHER									Scan
16.2.6.6 Disease assessments
			Patient ID									Date of																					Lesion organ/ Location/
			(Analysis		Age/							assessment					Lesion						Lesion										Laterality/									Method of
Cohort			set)		Sex		Visit					(daya)					category						number				Parameter						Directionality									identification							Result [mm]
Cohort 5b			03-015		65/		Cycle 2					2023-03-13 (36)					Target						TL-1				Short Axis						Nodal/									Contrast Enhanced CT							16
(1.50 mg/kg			(SAS,DDS,		M																						Diameter						SUPRACLAVICULAR LYMPH									Scan
Q1W)			PK)																														NODE/
																																	Left/
																																	Superior
																							TL-2				Longest Diameter						Non-Nodal/									Contrast Enhanced CT							22
																																	LUNG/									Scan
																																	Left/
																																	Upper
																							TL-3				Longest Diameter						Non-Nodal/									Contrast Enhanced CT							14
																																	LUNG/									Scan
																																	Right
																							TL-4				Longest Diameter						Non-Nodal/									Contrast Enhanced CT							46
																																	LIVER/									Scan
																																	Right/
																																	Lower
																							TL-5				Longest Diameter						Non-Nodal/									Contrast Enhanced CT							56
																																	LIVER/									Scan
																																	Right/
																																	Upper
																											Sum of Diameter																						154
16.2.6.6 Disease assessments
			Patient ID									Date of																					Lesion organ/ Location/
			(Analysis		Age/							assessment					Lesion						Lesion										Laterality/									Method of
Cohort			set)		Sex		Visit					(daya)					category						number				Parameter						Directionality									identification							Result [mm]
Cohort 5b			03-015		65/		Cycle 2					2023-03-13 (36)					Non-Target						NTL-1				Lymph Node State						Nodal/									Contrast Enhanced CT							Pathological
(1.50 mg/kg			(SAS,DDS,		M																												OTHER LYMPH NODE									Scan
Q1W)			PK)
																							NTL-2				Tumor State						Non-Nodal/									Contrast Enhanced CT							Present
																																	LUNG									Scan
																							NTL-3				Tumor State						Non-Nodal/									Contrast Enhanced CT							Present
																																	LIVER									Scan
																							NTL-4				Tumor State						Non-Nodal/									Contrast Enhanced CT							Present
																																	OTHER									Scan
			03-016		62/		Screening					2023-01-31					Target						TL-1				Longest Diameter						Non-Nodal/									Contrast Enhanced CT							47*
			(SAS,DDS,		M							-10																					LIVER/									Scan
			PK)																														Lower
																							TL-2				Longest Diameter						Non-Nodal/									Contrast Enhanced CT							62*
																																	LIVER									Scan
																							TL-3				Short Axis						Nodal/									Contrast Enhanced CT							27*
																											Diameter						SUBCARINAL LYMPH NODE									Scan
																							TL-4				Short Axis						Nodal/									Contrast Enhanced CT							25*
																											Diameter						PARACAVAL LYMPH NODE									Scan
																											Sum of Diameter																						161*
																	Non-Target						NTL-1				Lymph Node State						Nodal/									Contrast Enhanced CT							Pathological*
																																	OTHER LYMPH NODE									Scan
16.2.6.6 Disease assessments
			Patient ID									Date of																					Lesion organ/ Location/
			(Analysis		Age/							assessment					Lesion						Lesion										Laterality/									Method of
Cohort			set)		Sex		Visit					(daya)					category						number				Parameter						Directionality									identification							Result [mm]
Cohort 5b			03-016		62/		Cycle 2					2023-03-17 (36)					Target						TL-1				Longest Diameter						Non-Nodal/									Contrast Enhanced CT							61
(1.50 mg/kg			(SAS,DDS,		M																												LIVER/									Scan
Q1W)			PK)																														Lower
																							TL-2				Longest Diameter						Non-Nodal/									Contrast Enhanced CT							76
																																	LIVER									Scan
																							TL-3				Short Axis						Nodal/									Contrast Enhanced CT							29
																											Diameter						SUBCARINAL LYMPH NODE									Scan
																							TL-4				Short Axis						Nodal/									Contrast Enhanced CT							25
																											Diameter						PARACAVAL LYMPH NODE									Scan
																											Sum of Diameter																						191
																	Non-Target						NTL-1				Lymph Node State						Nodal/									Contrast Enhanced CT							Pathological
																																	OTHER LYMPH NODE									Scan
																	New Target						NEWTL-1				Longest Diameter						Non-Nodal/									Contrast Enhanced CT							16
																																	LIVER/									Scan
																																	Right/
																																	Lower
																											Sum of Diameter																						16
16.2.6.6 Disease assessments
			Patient ID									Date of																				Lesion organ/ Location/
			(Analysis		Age/							assessment					Lesion						Lesion									Laterality/
Cohort			set)		Sex		Visit					(daya)					category						number				Parameter					Directionality										Method of identification							Result [mm]
Cohort 5b			03-018		44/		Screening					2023-04-06					Target						TL-1				Longest Diameter					Non-Nodal/										Contrast Enhanced CT							21*
(1.50 mg/kg			(SAS,DDS,		F							-11																				LUNG/										Scan
Q1W)			PK)																													Left/
																																Upper
																							TL-2				Longest Diameter					Non-Nodal/										Contrast Enhanced CT							18*
																																LUNG										Scan
																							TL-3				Longest Diameter					Non-Nodal/										Contrast Enhanced CT							21*
																																LUNG/										Scan
																																Left
																							TL-4				Longest Diameter					Non-Nodal/										Contrast Enhanced CT							10*
																																LUNG/										Scan
																																Left
																							TL-5				Longest Diameter					Non-Nodal/										Contrast Enhanced CT							17*
																																LUNG/										Scan
																																Left/
																																Lower
																							TL-6				Longest Diameter					Non-Nodal/										Contrast Enhanced CT							10*
																																LUNG/										Scan
																																Left/
																																Lower
																											Sum of Diameter																						97*
16.2.6.6 Disease assessments
			Patient ID									Date of																				Lesion organ/ Location/
			(Analysis		Age/							assessment					Lesion						Lesion									Laterality/
Cohort			set)		Sex		Visit					(daya)					category						number				Parameter					Directionality										Method of identification							Result [mm]
Cohort 5b			03-018		44/		Screening					2023-04-06					Non-Target						NTL-1				Tumor State					Non-Nodal/										Contrast Enhanced CT							Present*
(1.50 mg/kg			(SAS,DDS,		F							-11																				LUNG/										Scan
Q1W)			PK)																													Left
																							NTL-2				Lymph Node State					Nodal/										Contrast Enhanced CT							Pathological*
																																SUPRACLAVICULAR LYMPH										Scan
																																NODE
																							NTL-3				Lymph Node State					Nodal/										Contrast Enhanced CT							Pathological*
																																MEDIASTINAL LYMPH NODE										Scan
																							NTL-4				Lymph Node State					Nodal/										Contrast Enhanced CT							Pathological*
																																PERICARDIAL LYMPH NODE										Scan
																							NTL-5				Lymph Node State					Nodal/										Contrast Enhanced CT							Pathological*
																																INTRATHORACIC LYMPH NODE/										Scan
																																Lower
																							NTL-6				Lymph Node State					Nodal/										Contrast Enhanced CT							Pathological*
																																DIAPHRAGMATIC LYMPH										Scan
																																NODE/
																																Inferior
16.2.6.6 Disease assessments
			Patient ID									Date of																							Lesion organ/ Location/
			(Analysis		Age/							assessment					Lesion						Lesion												Laterality/							Method of
Cohort			set)		Sex		Visit					(daya)					category						number						Parameter						Directionality							identification							Result [mm]
Cohort 5b			03-018		44/		Cycle 2					2023-05-22					Target						TL-1						Longest						Non-Nodal/							Contrast Enhanced CT							22
(1.50 mg/kg			(SAS,DDS,		F							-36																	Diameter						LUNG/							Scan
Q1W)			PK)																																Left/
																																			Upper
																							TL-2						Longest						Non-Nodal/							Contrast Enhanced CT							18
																													Diameter						LUNG							Scan
																							TL-3						Longest						Non-Nodal/							Contrast Enhanced CT							22
																													Diameter						LUNG/							Scan
																																			Left
																							TL-4						Longest						Non-Nodal/							Contrast Enhanced CT							10
																													Diameter						LUNG/							Scan
																																			Left
																							TL-5						Longest						Non-Nodal/							Contrast Enhanced CT							17
																													Diameter						LUNG/							Scan
																																			Left/
																																			Lower
																							TL-6						Longest						Non-Nodal/							Contrast Enhanced CT							10
																													Diameter						LUNG/							Scan
																																			Left/
																																			Lower
																													Sum of Diameter																				99
16.2.6.6 Disease assessments
			Patient ID									Date of																							Lesion organ/ Location/
			(Analysis		Age/							assessment					Lesion						Lesion												Laterality/							Method of
Cohort			set)		Sex		Visit					(daya)					category						number						Parameter						Directionality							identification							Result [mm]
Cohort 5b			03-018		44/		Cycle 2					2023-05-22					Non-Target						NTL-1						Tumor State						Non-Nodal/							Contrast Enhanced CT							Present
(1.50 mg/kg			(SAS,DDS,		F							-36																							LUNG/							Scan
Q1W)			PK)																																Left
																							NTL-2						Lymph Node						Nodal/							Contrast Enhanced CT							Pathological
																													State						SUPRACLAVICULAR LYMPH							Scan
																																			NODE
																							NTL-3						Lymph Node						Nodal/							Contrast Enhanced CT							Pathological
																													State						MEDIASTINAL LYMPH NODE							Scan
																							NTL-4						Lymph Node						Nodal/							Contrast Enhanced CT							Pathological
																													State						PERICARDIAL LYMPH NODE							Scan
																							NTL-5						Lymph Node						Nodal/							Contrast Enhanced CT							Pathological
																													State						INTRATHORACIC LYMPH							Scan
																																			NODE/
																																			Lower
																							NTL-6						Lymph Node						Nodal/							Contrast Enhanced CT							Pathological
																													State						DIAPHRAGMATIC LYMPH							Scan
																																			NODE/
																																			Inferior
16.2.6.6 Disease assessments
			Patient ID									Date of																							Lesion organ/ Location/
			(Analysis		Age/							assessment					Lesion						Lesion												Laterality/							Method of
Cohort			set)		Sex		Visit					(daya)					category						number						Parameter						Directionality							identification							Result [mm]
Cohort 5b			03-018		44/		Cycle 4					2023-07-03					Target						TL-1						Longest						Non-Nodal/							Contrast Enhanced CT							21
(1.50 mg/kg			(SAS,DDS,		F							-78																	Diameter						LUNG/							Scan
Q1W)			PK)																																Left/
																																			Upper
																							TL-2						Longest						Non-Nodal/							Contrast Enhanced CT							17
																													Diameter						LUNG							Scan
																							TL-3						Longest						Non-Nodal/							Contrast Enhanced CT							22
																													Diameter						LUNG/							Scan
																																			Left
																							TL-4						Longest						Non-Nodal/							Contrast Enhanced CT							9
																													Diameter						LUNG/							Scan
																																			Left
																							TL-5						Longest						Non-Nodal/							Contrast Enhanced CT							15
																													Diameter						LUNG/							Scan
																																			Left/
																																			Lower
																							TL-6						Longest						Non-Nodal/							Contrast Enhanced CT							8
																													Diameter						LUNG/							Scan
																																			Left/
																																			Lower
																													Sum of Diameter																				92
16.2.6.6 Disease assessments
			Patient ID									Date of																							Lesion organ/ Location/
			(Analysis		Age/							assessment					Lesion						Lesion												Laterality/							Method of
Cohort			set)		Sex		Visit					(daya)					category						number						Parameter						Directionality							identification							Result [mm]
Cohort 5b			03-018		44/		Cycle 4					2023-07-03					Non-Target						NTL-1						Tumor State						Non-Nodal/							Contrast Enhanced CT							Present
(1.50 mg/kg			(SAS,DDS,		F							-78																							LUNG/							Scan
Q1W)			PK)																																Left
																							NTL-2						Lymph Node						Nodal/							Contrast Enhanced CT							Pathological
																													State						SUPRACLAVICULAR LYMPH							Scan
																																			NODE
																							NTL-3						Lymph Node						Nodal/							Contrast Enhanced CT							Pathological
																													State						MEDIASTINAL LYMPH NODE							Scan
																							NTL-4						Lymph Node						Nodal/							Contrast Enhanced CT							Pathological
																													State						PERICARDIAL LYMPH NODE							Scan
																							NTL-5						Lymph Node						Nodal/							Contrast Enhanced CT							Pathological
																													State						INTRATHORACIC LYMPH							Scan
																																			NODE/
																																			Lower
																							NTL-6						Lymph Node						Nodal/							Contrast Enhanced CT							Pathological
																													State						DIAPHRAGMATIC LYMPH							Scan
																																			NODE/
																																			Inferior
16.2.6.6 Disease assessments
			Patient ID									Date of																							Lesion organ/ Location/
			(Analysis		Age/							assessment					Lesion						Lesion												Laterality/							Method of
Cohort			set)		Sex		Visit					(daya)					category						number						Parameter						Directionality							identification							Result [mm]
Cohort 5b			03-018		44/		Unscheduled					2023-07-31					Target						TL-1						Longest						Non-Nodal/							Contrast Enhanced CT							22
(1.50 mg/kg			(SAS,DDS,		F							-106																	Diameter						LUNG/							Scan
Q1W)			PK)																																Left/
																																			Upper
																							TL-2						Longest						Non-Nodal/							Contrast Enhanced CT							18
																													Diameter						LUNG							Scan
																							TL-3						Longest						Non-Nodal/							Contrast Enhanced CT							22
																													Diameter						LUNG/							Scan
																																			Left
																							TL-4						Longest						Non-Nodal/							Contrast Enhanced CT							10
																													Diameter						LUNG/							Scan
																																			Left
																							TL-5						Longest						Non-Nodal/							Contrast Enhanced CT							15
																													Diameter						LUNG/							Scan
																																			Left/
																																			Lower
																							TL-6						Longest						Non-Nodal/							Contrast Enhanced CT							13
																													Diameter						LUNG/							Scan
																																			Left/
																																			Lower
																													Sum of Diameter																				100
16.2.6.6 Disease assessments
			Patient ID									Date of																							Lesion organ/ Location/
			(Analysis		Age/							assessment					Lesion						Lesion												Laterality/							Method of
Cohort			set)		Sex		Visit					(daya)					category						number						Parameter						Directionality							identification							Result [mm]
Cohort 5b			03-018		44/		Unscheduled					2023-07-31					Non-Target						NTL-1						Tumor State						Non-Nodal/							Contrast Enhanced CT							Present
(1.50 mg/kg			(SAS,DDS,		F							-106																							LUNG/							Scan
Q1W)			PK)																																Left
																							NTL-2						Lymph Node						Nodal/							Contrast Enhanced CT							Pathological
																													State						SUPRACLAVICULAR LYMPH							Scan
																																			NODE
																							NTL-3						Lymph Node						Nodal/							Contrast Enhanced CT							Pathological
																													State						MEDIASTINAL LYMPH NODE							Scan
																							NTL-4						Lymph Node						Nodal/							Contrast Enhanced CT							Pathological
																													State						PERICARDIAL LYMPH NODE							Scan
																							NTL-5						Lymph Node						Nodal/							Contrast Enhanced CT							Pathological
																													State						INTRATHORACIC LYMPH							Scan
																																			NODE/
																																			Lower
																							NTL-6						Lymph Node						Nodal/							Contrast Enhanced CT							Pathological
																													State						DIAPHRAGMATIC LYMPH							Scan
																																			NODE/
																																			Inferior
16.2.6.6 Disease assessments
			Patient ID									Date of																							Lesion organ/ Location/														Change from
			(Analysis		Age/							assessment					Lesion						Lesion												Laterality/							Method of							baseline
Cohort			set)		Sex		Visit					(daya)					category						number						Parameter						Directionality							identification							Result [mm] [mm]
Cohort 6			01-014		53/		Screening					2023-04-06					Target						TL-1						Longest						Non-Nodal/							Contrast Enhanced CT							24*
10			(SAS,DDS,		M							-18																	Diameter						LUNG/							Scan
mg/kg Q3W)			PK)																																Right/
																																			Superior
																							TL-2						Longest						Non-Nodal/							Contrast Enhanced CT							20*
																													Diameter						LUNG/							Scan
																																			Left/
																																			Superior
																							TL-3						Short Axis						Nodal/							Contrast Enhanced CT							25*
																													Diameter						SUBCARINAL LYMPH NODE							Scan
																							TL-4						Short Axis						Nodal/							Contrast Enhanced CT							17*
																													Diameter						PARA-AORTIC LYMPH NODE/							Scan
																																			Left
																													Sum of Diameter																				86*
16.2.6.6 Disease assessments
			Patient ID									Date of																							Lesion organ/ Location/														Change from
			(Analysis		Age/							assessment					Lesion						Lesion												Laterality/							Method of							baseline
Cohort			set)		Sex		Visit					(daya)					category						number						Parameter						Directionality							identification							Result [mm] [mm]
Cohort 6			01-014		53/		Screening					2023-04-06					Non-Target						NTL-1						Tumor State						Non-Nodal/							Contrast Enhanced CT							Present*
10			(SAS,DDS,		M							-18																							LUNG							Scan
mg/kg Q3W)			PK)
																							NTL-2						Lymph Node						Nodal/							Contrast Enhanced CT							Pathological*
																													State						MEDIASTINAL LYMPH NODE							Scan
																							NTL-3						Lymph Node						Nodal/							Contrast Enhanced CT							Pathological*
																													State						RETROPERITONEAL LYMPH							Scan
																																			NODE
																							NTL-4						Tumor State						Non-Nodal/							Contrast Enhanced CT							Present*
																																			BONE							Scan
16.2.6.6 Disease assessments
			Patient ID									Date of																							Lesion organ/ Location/
			(Analysis		Age/							assessment					Lesion						Lesion												Laterality/							Method of
Cohort			set)		Sex		Visit					(daya)					category						number						Parameter						Directionality							identification							Result [mm]
Cohort 6			01-014		53/		Cycle 2					2023-05-31					Target						TL-1						Longest						Non-Nodal/							Contrast Enhanced CT							28
10			(SAS,DDS,		M							-38																	Diameter						LUNG/							Scan
mg/kg Q3W)			PK)																																Right/
																																			Superior
																							TL-2						Longest						Non-Nodal/							Contrast Enhanced CT							21
																													Diameter						LUNG/							Scan
																																			Left/
																																			Superior
																							TL-3						Short Axis						Nodal/							Contrast Enhanced CT							25
																													Diameter						SUBCARINAL LYMPH NODE							Scan
																							TL-4						Short Axis						Nodal/							Contrast Enhanced CT							18
																													Diameter						PARA-AORTIC LYMPH NODE/							Scan
																																			Left
																													Sum of Diameter																				92
16.2.6.6 Disease assessments
			Patient ID									Date of																							Lesion organ/ Location/														Change from
			(Analysis		Age/							assessment					Lesion						Lesion												Laterality/							Method of							baseline
Cohort			set)		Sex		Visit					(daya)					category						number						Parameter						Directionality							identification							Result [mm] [mm]
Cohort 6			01-014		53/		Cycle 2					2023-05-31					Non-Target						NTL-1						Tumor State						Non-Nodal/							Contrast Enhanced CT							Present
10			(SAS,DDS,		M							-38																							LUNG							Scan
mg/kg Q3W)			PK)
																							NTL-2						Lymph Node						Nodal/							Contrast Enhanced CT							Pathological
																													State						MEDIASTINAL LYMPH NODE							Scan
																							NTL-3						Lymph Node						Nodal/							Contrast Enhanced CT							Pathological
																													State						RETROPERITONEAL LYMPH							Scan
																																			NODE
																							NTL-4						Tumor State						Non-Nodal/							Contrast Enhanced CT							Present
																																			BONE							Scan
16.2.6.6 Disease assessments
			Patient ID									Date of																							Lesion organ/ Location/
			(Analysis		Age/							assessment					Lesion						Lesion												Laterality/							Method of
Cohort			set)		Sex		Visit					(daya)					category						number						Parameter						Directionality							identification							Result [mm]
Cohort 6			01-014		53/		Cycle 4					2023-07-12					Target						TL-1						Longest						Non-Nodal/							Contrast Enhanced CT							31
10			(SAS,DDS,		M							-80																	Diameter						LUNG/							Scan
mg/kg Q3W)			PK)																																Right/
																																			Superior
																							TL-2						Longest						Non-Nodal/							Contrast Enhanced CT							25
																													Diameter						LUNG/							Scan
																																			Left/
																																			Superior
																							TL-3						Short Axis						Nodal/							Contrast Enhanced CT							28
																													Diameter						SUBCARINAL LYMPH NODE							Scan
																							TL-4						Short Axis						Nodal/							Contrast Enhanced CT							28
																													Diameter						PARA-AORTIC LYMPH NODE/							Scan
																																			Left
																													Sum of Diameter																				112
16.2.6.6 Disease assessments
			Patient ID									Date of																							Lesion organ/ Location/
			(Analysis		Age/							assessment					Lesion						Lesion												Laterality/							Method of
Cohort			set)		Sex		Visit					(daya)					category						number						Parameter						Directionality							identification							Result [mm]
Cohort 6			01-014		53/		Cycle 4					2023-07-12					Non-Target						NTL-1						Tumor State						Non-Nodal/							Contrast Enhanced CT							Present
10			(SAS,DDS,		M							-80																							LUNG							Scan
mg/kg Q3W)			PK)
																							NTL-2						Lymph Node						Nodal/							Contrast Enhanced CT							Pathological
																													State						MEDIASTINAL LYMPH NODE							Scan
																							NTL-3						Lymph Node						Nodal/							Contrast Enhanced CT							Pathological
																													State						RETROPERITONEAL LYMPH							Scan
																																			NODE
																							NTL-4						Tumor State						Non-Nodal/							Contrast Enhanced CT							Present
																																			BONE							Scan
			02-010		39/		Screening					2023-01-24					Target						TL-1						Longest						Non-Nodal/							CT Scan							18*
			(SAS,PK)		F							-9																	Diameter						LIVER/
																																			Left/
																																			Superior
																							TL-2						Longest						Non-Nodal/							CT Scan							47*
																													Diameter						LIVER/
																																			Right/
																																			Anterior
																													Sum of Diameter																				65*
16.2.6.6 Disease assessments
			Patient ID									Date of																							Lesion organ/ Location/														Change from
			(Analysis		Age/							assessment					Lesion						Lesion												Laterality/							Method of							baseline
Cohort			set)		Sex		Visit					(daya)					category						number						Parameter						Directionality							identification							Result [mm] [mm]
Cohort 6			02-010		39/		Screening					2023-01-24					Non-Target						NTL-1						Lymph Node						Nodal/							CT Scan							Pathological*
10			(SAS,PK)		F							-9																	State						AXILLARY LYMPH NODE/
mg/kg Q3W)																																			Left
																							NTL-2						Lymph Node						Nodal/							CT Scan							Pathological*
																													State						MEDIASTINAL LYMPH NODE
																							NTL-3						Tumor State						Non-Nodal/							CT Scan							Present*
																																			BONE
16.2.6.6 Disease assessments
			Patient ID									Date of																							Lesion organ/ Location/														Change from
			(Analysis		Age/							assessment					Lesion						Lesion												Laterality/							Method of							baseline
Cohort			set)		Sex		Visit					(daya)					category						number						Parameter						Directionality							identification							Result [mm] [mm]
Cohort 6			02-010		39/		Unscheduled					2023-02-06 (5)					Target						TL-1						Longest						Non-Nodal/
10			(SAS,PK)		F																								Diameter						LIVER/
mg/kg Q3W)																																			Left/
																																			Superior
																							TL-1						Short Axis						Non-Nodal/
																													Diameter						LIVER/
																																			Left/
																																			Superior
																							TL-2						Longest						Non-Nodal/
																													Diameter						LIVER/
																																			Right/
																																			Anterior
																							TL-2						Short Axis						Non-Nodal/
																													Diameter						LIVER/
																																			Right/
																																			Anterior
16.2.6.6 Disease assessments
			Patient ID									Date of																							Lesion organ/ Location/														Change from
			(Analysis		Age/							assessment					Lesion						Lesion												Laterality/							Method of							baseline
Cohort			set)		Sex		Visit					(daya)					category						number						Parameter						Directionality							identification							Result [mm] [mm]
Cohort 6			02-010		39/		Unscheduled					2023-02-06 (5)					Non-Target						NTL-1						Lymph Node						Nodal/
10			(SAS,PK)		F																								State						AXILLARY LYMPH NODE/
mg/kg Q3W)																																			Left
																							NTL-1						Tumor State						Nodal/
																																			AXILLARY LYMPH NODE/
																																			Left
																							NTL-2						Lymph Node						Nodal/
																													State						MEDIASTINAL LYMPH NODE
																							NTL-2						Tumor State						Nodal/
																																			MEDIASTINAL LYMPH NODE
																							NTL-3						Lymph Node						Non-Nodal/
																													State						BONE
																							NTL-3						Tumor State						Non-Nodal/
																																			BONE
																	New						NEWNTL-1						Tumor State						Non-Nodal/							Contrast Enhanced CT							Present
																	Non-Target																		CENTRAL NERVOUS SYSTEM							Scan
16.2.6.6 Disease assessments
			Patient ID				Date of																										Lesion organ/ Location/																Change from
			(Analysis		Age/		assessment									Lesion							Lesion										Laterality/									Method of							baseline
Cohort			set)		Sex		Visit (daya)									category							number					Parameter					Directionality									identification							Result [mm] [mm]
Cohort 6			02-011		59/		Screening 2023-02-03									Target							TL-1					Longest Diameter					Non-Nodal/									CT Scan							71*
10			(SAS,DDS,		M		-13																										PANCREAS
mg/kg Q3W)			PK)
																							TL-2					Longest Diameter					Non-Nodal/									CT Scan							60*
																																	LIVER/
																																	Left
																							TL-3					Short Axis					Nodal/									CT Scan							22*
																												Diameter					CELIAC LYMPH NODE
																												Sum of Diameter																					153*
																Non-Target							NTL-1					Tumor State					Non-Nodal/									CT Scan							Present*
																																	LUNG
																							NTL-2					Tumor State					Non-Nodal/									CT Scan							Present*
																																	PERITONEUM
																							NTL-3					Tumor State					Non-Nodal/									CT Scan							Present*
																																	BONE
16.2.6.6 Disease assessments
			Patient ID								Date of																						Lesion organ/ Location/
			(Analysis		Age/						assessment					Lesion							Lesion										Laterality/									Method of
Cohort			set)		Sex		Visit				(daya)					category							number					Parameter					Directionality									identification							Result [mm]
Cohort 6			02-011		59/		Cycle 2				2023-03-27					Target							TL-1					Longest Diameter					Non-Nodal/									CT Scan							79
10			(SAS,DDS,		M						-40																						PANCREAS
mg/kg Q3W)			PK)
																							TL-2					Longest Diameter					Non-Nodal/									CT Scan							79
																																	LIVER/
																																	Left
																							TL-3					Short Axis					Nodal/									CT Scan							23
																												Diameter					CELIAC LYMPH NODE
																												Sum of Diameter																					181
																Non-Target							NTL-1					Tumor State					Non-Nodal/									CT Scan							Present
																																	LUNG
																							NTL-2					Tumor State					Non-Nodal/									CT Scan							Present
																																	PERITONEUM
																							NTL-3					Tumor State					Non-Nodal/									CT Scan							Present
																																	BONE
																New							NEWNTL-1					Tumor State					Non-Nodal/									CT Scan							Present
																Non-Target																	PERITONEUM/
																																	Anterior
16.2.6.6 Disease assessments
			Patient ID									Date of																							Lesion organ/ Location/
			(Analysis		Age/							assessment					Lesion						Lesion												Laterality/							Method of
Cohort			set)		Sex		Visit					(daya)					category						number						Parameter						Directionality							identification							Result [mm]
Cohort 6			03-014		68/		Screening					2023-01-06					Target						TL-1						Short Axis						Nodal/							Contrast Enhanced CT							44*
10			(SAS,DDS,		F							-17																	Diameter						OTHER LYMPH NODE/							Scan
mg/kg Q3W)			PK)																																Right
																							TL-2						Short Axis						Nodal/							Contrast Enhanced CT							32*
																													Diameter						OTHER LYMPH NODE/							Scan
																																			Right
																													Sum of Diameter																				76*
																	Non-Target						NTL-1						Lymph Node						Nodal/							Contrast Enhanced CT							Pathological*
																													State						RETROPERITONEAL LYMPH							Scan
																																			NODE/
																																			Left
																							NTL-2						Lymph Node						Nodal/							Contrast Enhanced CT							Pathological*
																													State						MESENTERIC LYMPH NODE							Scan
							Cycle 2					2023-02-28					Target						TL-1						Short Axis						Nodal/							Contrast Enhanced CT							47
												-37																	Diameter						OTHER LYMPH NODE/							Scan
																																			Right
																							TL-2						Short Axis						Nodal/							Contrast Enhanced CT							37
																													Diameter						OTHER LYMPH NODE/							Scan
																																			Right
																													Sum of Diameter																				84
16.2.6.6 Disease assessments
			Patient ID									Date of																							Lesion organ/ Location/
			(Analysis		Age/							assessment					Lesion						Lesion												Laterality/							Method of
Cohort			set)		Sex		Visit					(daya)					category						number						Parameter						Directionality							identification							Result [mm]
Cohort 6			03-014		68/		Cycle 2					2023-02-28					Non-Target						NTL-1						Lymph Node						Nodal/							Contrast Enhanced CT							Pathological
10			(SAS,DDS,		F							-37																	State						RETROPERITONEAL LYMPH							Scan
mg/kg Q3W)			PK)																																NODE/
																																			Left
																							NTL-2						Lymph Node						Nodal/							Contrast Enhanced CT							Pathological
																													State						MESENTERIC LYMPH NODE							Scan
							Cycle 4					2023-04-11					Target						TL-1						Short Axis						Nodal/							Contrast Enhanced CT							47
												-79																	Diameter						OTHER LYMPH NODE/							Scan
																																			Right
																							TL-2						Short Axis						Nodal/							Contrast Enhanced CT							38
																													Diameter						OTHER LYMPH NODE/							Scan
																																			Right
																													Sum of Diameter																				85
																	Non-Target						NTL-1						Lymph Node						Nodal/							Contrast Enhanced CT							Pathological
																													State						RETROPERITONEAL LYMPH							Scan
																																			NODE/
																																			Left
																							NTL-2						Lymph Node						Nodal/							Contrast Enhanced CT							Pathological
																													State						MESENTERIC LYMPH NODE							Scan
16.2.6.6 Disease assessments
			Patient ID									Date of																							Lesion organ/ Location/
			(Analysis		Age/							assessment					Lesion						Lesion												Laterality/							Method of
Cohort			set)		Sex		Visit					(daya)					category						number						Parameter						Directionality							identification							Result [mm]
Cohort 6			03-014		68/		Cycle 4					2023-04-11					New Target						NEWTL-1						Short Axis						Nodal/							Contrast Enhanced CT							19
10			(SAS,DDS,		F							-79																	Diameter						RETROPERITONEAL LYMPH							Scan
mg/kg Q3W)			PK)																																NODE
																													Sum of Diameter																				19
			03-017		73/		Screening					2023-03-13					Target						TL-1						Longest Diameter						Non-Nodal/							Contrast Enhanced CT							45*
			(SAS,DDS,		M							-11																							LIVER/							Scan
			PK)																																Left
																							TL-2						Longest Diameter						Non-Nodal/							Contrast Enhanced CT							24*
																																			LIVER/							Scan
																																			Left/
																																			Upper
																													Sum of Diameter																				69*
							Cycle 2					2023-04-24					Target						TL-1						Longest Diameter						Non-Nodal/							Contrast Enhanced CT							54
												-32																							LIVER/							Scan
																																			Left
																							TL-2						Longest Diameter						Non-Nodal/							Contrast Enhanced CT							24
																																			LIVER/							Scan
																																			Left/
																																			Upper
																													Sum of Diameter																				78
16.2.6.6 Disease assessments
			Patient ID									Date of																							Lesion organ/ Location/
			(Analysis		Age/							assessment					Lesion						Lesion												Laterality/							Method of
Cohort			set)		Sex		Visit					(daya)					category						number						Parameter						Directionality							identification							Result [mm]
Cohort 6			03-017		73/		Cycle 2					2023-04-24					New						NEWNTL-1						Tumor State						Non-Nodal/							Contrast Enhanced CT							Present
10			(SAS,DDS,		M							-32					Non-Target																		LUNG/							Scan
mg/kg Q3W)			PK)																																Left/
																																			Lower
																							NEWNTL-2						Tumor State						Non-Nodal/							Contrast Enhanced CT							Present
																																			LUNG/							Scan
																																			Right/
																																			Lower
			03-019		38/		Screening					2023-03-27					Target						TL-1						Longest Diameter						Non-Nodal/							Contrast Enhanced CT							18*
			(SAS,DDS,		F							-18																							LUNG/							Scan
			PK)																																Right/
																																			Lower
																							TL-2						Longest Diameter						Non-Nodal/							Contrast Enhanced CT							17*
																																			LUNG/							Scan
																																			Right/
																																			Lower
																							TL-3						Longest Diameter						Non-Nodal/							Contrast Enhanced CT							10*
																																			PLEURA/							Scan
																																			Lower
																													Sum of Diameter																				45*
16.2.6.6 Disease assessments
			Patient ID									Date of																							Lesion organ/ Location/
			(Analysis		Age/							assessment					Lesion						Lesion												Laterality/							Method of
Cohort			set)		Sex		Visit					(daya)					category						number						Parameter						Directionality							identification							Result [mm]
Cohort 6			03-019		38/		Screening					2023-03-27					Non-Target						NTL-1						Tumor State						Non-Nodal/							Contrast Enhanced CT							Present*
10			(SAS,DDS,		F							-18																							BONE							Scan
[truncated: 737 more rows]

## Sheet: Fig. 3_PK
Subject ID	Visit	Time Point	Cohort	Dosing Schedule	Trial day	MP0317 (µg/mL)
S1	C1D1	Pre-Infusion	1	Q3W	0	0.004					Legend:
S1	C1D1	EOI+15Min	1	Q3W	0.01	0.776					EOI+15min:	15 min after end of infusion
S1	C1D1	EOI+6Hr	1	Q3W	0.25	0.643					EOI+4Hr:	4h after end of infusion
S1	C1D2	N/A	1	Q3W	1	0.48					EOI+6Hr:	6h after end of infusion
S1	C1D5	N/A	1	Q3W	4	0.129
S1	C1D8	N/A	1	Q3W	7	0.004
S1	C1D11	N/A	1	Q3W	10	0.004
S1	C1D15	N/A	1	Q3W	14	0.004
S1	C1D19	N/A	1	Q3W	18	0.004
S1	C2D1	Pre-Infusion	1	Q3W	21	0.004
S1	C2D1	EOI+15Min	1	Q3W	21.0104	0.389
S1	C2D1	EOI+4Hr	1	Q3W	21.167	0.314
S1	C2D8	N/A	1	Q3W	28	0.004
S1	C2D15	N/A	1	Q3W	35	0.004
S1	C3D1	Pre-Infusion	1	Q3W	42	0.004
S1	C3D1	EOI+15Min	1	Q3W	42.0104	0.633
S1	C3D1	EOI+4Hr	1	Q3W	42.167	0.517
S1	C3D8	N/A	1	Q3W	49	0.004
S1	C3D15	N/A	1	Q3W	56	0.004
S1	C4D1	Pre-Infusion	1	Q3W	63	0.004
S1	C4D1	EOI+15Min	1	Q3W	63.0104	0.298
S1	C4D1	EOI+4Hr	1	Q3W	63.167	0.175
S2	C1D1	Pre-Infusion	1	Q3W	0	0.004
S2	C1D1	EOI+15Min	1	Q3W	0.01	0.367
S2	C1D1	EOI+6Hr	1	Q3W	0.25	0.255
S2	C1D2	N/A	1	Q3W	1	0.159
S2	C1D5	N/A	1	Q3W	4	0.036
S2	C1D8	N/A	1	Q3W	7	0.004
S2	C1D11	N/A	1	Q3W	10	0.004
S2	C1D15	N/A	1	Q3W	14	0.004
S2	C1D19	N/A	1	Q3W	18	0.004
S2	C2D1	Pre-Infusion	1	Q3W	21	0.004
S2	C2D1	EOI+15Min	1	Q3W	21.0104	0.046
S2	C2D1	EOI+4Hr	1	Q3W	21.167	0.004
S2	C2D8	N/A	1	Q3W	28	0.004
S3	C1D1	Pre-Infusion	2	Q3W	0	0.004
S3	C1D1	EOI+15Min	2	Q3W	0.01	2.865
S3	C1D1	EOI+6Hr	2	Q3W	0.25	2.475
S3	C1D2	N/A	2	Q3W	1	2
S3	C1D5	N/A	2	Q3W	4	0.575
S3	C1D8	N/A	2	Q3W	7	0.162
S3	C1D11	N/A	2	Q3W	10	0.043
S3	C1D15	N/A	2	Q3W	14	0.01
S3	C1D19	N/A	2	Q3W	18	0.004
S3	C2D1	Pre-Infusion	2	Q3W	21	0.275
S3	C2D1	EOI+15Min	2	Q3W	21.0104	2.96
S3	C2D1	EOI+4Hr	2	Q3W	21.167	2.91
S3	C2D8	N/A	2	Q3W	28	0.229
S3	C2D15	N/A	2	Q3W	35	0.016
S4	C1D1	Pre-Infusion	2	Q3W	0	0.004
S4	C1D1	EOI+15Min	2	Q3W	0.01	29.1
S4	C1D1	EOI+6Hr	2	Q3W	0.25	27.05
S4	C1D2	N/A	2	Q3W	1	22.2
S4	C1D5	N/A	2	Q3W	4	7.36
S4	C1D8	N/A	2	Q3W	7	6.87
S4	C1D11	N/A	2	Q3W	10	4.72
S4	C1D15	N/A	2	Q3W	14	2.26
S4	C1D19	N/A	2	Q3W	18	0.76
S4	C2D1	Pre-Infusion	2	Q3W	21	0.004
S4	C2D1	EOI+15Min	2	Q3W	21.0104	5.22
S4	C2D1	EOI+4Hr	2	Q3W	21.167	5.11
S4	C2D8	N/A	2	Q3W	28	0.773
S4	C2D15	N/A	2	Q3W	35	0.135
S4	C3D1	Pre-Infusion	2	Q3W	42	0.017
S4	C3D1	EOI+15Min	2	Q3W	42.0104	2.9
S4	C3D1	EOI+4Hr	2	Q3W	42.167	3.04
S4	C3D8	N/A	2	Q3W	49	0.5
S4	C3D15	N/A	2	Q3W	56	0.062
S4	C4D1	Pre-Infusion	2	Q3W	63	0.006
S4	C4D1	EOI+15Min	2	Q3W	63.0104	3.13
S4	C4D1	EOI+4Hr	2	Q3W	63.167	3.38
S4	C4D8	N/A	2	Q3W	70	0.429
S4	C4D15	N/A	2	Q3W	77	0.023
S4	C5D1	Pre-Infusion	2	Q3W	84	0.004
S4	C5D1	EOI+15Min	2	Q3W	84.0104	5.37
S4	C5D1	EOI+4Hr	2	Q3W	84.167	5.23
S4	C5D8	N/A	2	Q3W	91	1.76
S4	C6D1	Pre-Infusion	2	Q3W	105	0.021
S4	C6D1	EOI+15Min	2	Q3W	105.01	2.33
S4	C7D1	Pre-Infusion	2	Q3W	126	0.006
S4	C7D1	EOI+15Min	2	Q3W	126.01	2.63
S4	C8D1	Pre-Infusion	2	Q3W	147	0.004
S4	C8D1	EOI+15Min	2	Q3W	147.01	2.64
S7	C1D1	Pre-Infusion	3	Q3W	0	0.004
S7	C1D1	EOI+15Min	3	Q3W	0.01	4.66
S7	C1D1	EOI+6Hr	3	Q3W	0.25	4.12
S7	C1D2	N/A	3	Q3W	1	3.76
S7	C1D5	N/A	3	Q3W	4	1.45
S7	C1D8	N/A	3	Q3W	7	0.294
S7	C1D11	N/A	3	Q3W	10	0.041
S7	C1D15	N/A	3	Q3W	14	0.004
S7	C1D19	N/A	3	Q3W	18	0.004
S7	C2D1	Pre-Infusion	3	Q3W	21	0.004
S7	C2D1	EOI+15Min	3	Q3W	21.0104	3.98
S7	C2D1	EOI+4Hr	3	Q3W	21.167	3.65
S5	C1D1	Pre-Infusion	3	Q3W	0	0.004
S5	C1D1	EOI+15Min	3	Q3W	0.01	9.68
S5	C1D1	EOI+6Hr	3	Q3W	0.25	8.32
S5	C1D2	N/A	3	Q3W	1	6.48
S5	C1D5	N/A	3	Q3W	4	3.15
S5	C1D8	N/A	3	Q3W	7	1.225
S5	C1D11	N/A	3	Q3W	10	0.356
S5	C1D15	N/A	3	Q3W	14	0.118
S5	C1D19	N/A	3	Q3W	18	0.013
S5	C2D1	Pre-Infusion	3	Q3W	21	0.004
S5	C2D1	EOI+15Min	3	Q3W	21.0104	3.38
S5	C2D1	EOI+4Hr	3	Q3W	21.167	9.84
S5	C2D8	N/A	3	Q3W	28	0.457
S6	C1D1	Pre-Infusion	3	Q3W	0	0.004
S6	C1D1	EOI+15Min	3	Q3W	0.01	7.76
S6	C1D1	EOI+6Hr	3	Q3W	0.25	6.86
S6	C1D2	N/A	3	Q3W	1	5.22
S6	C1D5	N/A	3	Q3W	4	2.03
S6	C1D8	N/A	3	Q3W	7	0.554
S6	C1D11	N/A	3	Q3W	10	0.144
S6	C1D15	N/A	3	Q3W	14	0.033
S6	C1D19	N/A	3	Q3W	18	0.011
S6	C2D1	Pre-Infusion	3	Q3W	21	0.005
S6	C2D1	EOI+15Min	3	Q3W	21.0104	7.04
S6	C2D1	EOI+4Hr	3	Q3W	21.167	6.74
S6	C2D8	N/A	3	Q3W	28	0.606
S6	C2D15	N/A	3	Q3W	35	0.013
S10	C1D1	Pre-Infusion	4	Q3W	0	0.004
S10	C1D1	EOI+15Min	4	Q3W	0.01	23.5
S10	C1D1	EOI+6Hr	4	Q3W	0.25	19.75
S10	C1D2	N/A	4	Q3W	1	17.15
S10	C1D5	N/A	4	Q3W	4	10
S10	C1D8	N/A	4	Q3W	7	5.74
S10	C1D11	N/A	4	Q3W	10	2.86
S10	C1D15	N/A	4	Q3W	14	0.56
S10	C1D19	N/A	4	Q3W	18	0.01
S10	C2D1	Pre-Infusion	4	Q3W	21	0.004
S10	C2D1	EOI+15Min	4	Q3W	21.0104	21.3
S10	C2D1	EOI+4Hr	4	Q3W	21.167	20.3
S10	C2D8	N/A	4	Q3W	28	2.26
S10	C2D15	N/A	4	Q3W	35	0.005
S11	C1D1	Pre-Infusion	4	Q3W	0	0.004
S11	C1D1	EOI+15Min	4	Q3W	0.01	13.95
S11	C1D1	EOI+6Hr	4	Q3W	0.25	11.15
S11	C1D2	N/A	4	Q3W	1	7.9
S11	C1D5	N/A	4	Q3W	4	3.92
S11	C1D8	N/A	4	Q3W	7	1.66
S11	C1D11	N/A	4	Q3W	10	0.246
S11	C1D15	N/A	4	Q3W	14	0.004
S11	C1D19	N/A	4	Q3W	18	0.004
S11	C2D1	Pre-Infusion	4	Q3W	21	0.004
S11	C2D1	EOI+15Min	4	Q3W	21.0104	12.85
S11	C2D1	EOI+4Hr	4	Q3W	21.167	9.4
S11	C2D8	N/A	4	Q3W	28	0.004
S11	C2D15	N/A	4	Q3W	35	0.004
S8	C1D1	Pre-Infusion	4	Q3W	0	0.004
S8	C1D1	EOI+15Min	4	Q3W	0.01	19.3
S8	C1D1	EOI+6Hr	4	Q3W	0.25	18.5
S8	C1D2	N/A	4	Q3W	1	14.55
S8	C1D5	N/A	4	Q3W	4	7.56
S8	C1D8	N/A	4	Q3W	7	2.62
S8	C1D11	N/A	4	Q3W	10	0.288
S8	C1D15	N/A	4	Q3W	14	0.092
S8	C1D19	N/A	4	Q3W	18	0.059
S8	C2D1	Pre-Infusion	4	Q3W	21	0.038
S8	C2D1	EOI+15Min	4	Q3W	21.0104	21.95
S8	C2D1	EOI+4Hr	4	Q3W	21.167	20.2
S8	C2D8	N/A	4	Q3W	28	3.88
S8	C2D15	N/A	4	Q3W	35	0.433
S8	C3D1	Pre-Infusion	4	Q3W	42	0.058
S8	C3D1	EOI+15Min	4	Q3W	42.0104	18.25
S8	C3D1	EOI+4Hr	4	Q3W	42.167	16.65
S8	C3D8	N/A	4	Q3W	49	0.702
S8	C3D15	N/A	4	Q3W	56	0.004
S13	C1D1	Pre-Infusion	4	Q3W	0	0.004
S13	C1D1	EOI+15Min	4	Q3W	0.01	24.3
S13	C1D1	EOI+6Hr	4	Q3W	0.25	20.4
S13	C1D2	N/A	4	Q3W	1	17.35
S13	C1D5	N/A	4	Q3W	4	13.02
S13	C1D8	N/A	4	Q3W	7	5.06
S13	C1D11	N/A	4	Q3W	10	0.202
S13	C1D15	N/A	4	Q3W	14	0.013
S13	C2D1	Pre-Infusion	4	Q3W	21	0.004
S13	C2D1	EOI+15Min	4	Q3W	21.0104	18.05
S13	C2D1	EOI+4Hr	4	Q3W	21.167	23.55
S13	C2D8	N/A	4	Q3W	28	2.89
S13	C2D15	N/A	4	Q3W	35	0.004
S13	C3D1	Pre-Infusion	4	Q3W	42	0.004
S13	C3D1	EOI+15Min	4	Q3W	42.01	19.9
S13	C3D1	EOI+4Hr	4	Q3W	42.167	17.8
S13	C3D8	N/A	4	Q3W	49	0.241
S13	C3D15	N/A	4	Q3W	56	0.004
S13	C4D1	Pre-Infusion	4	Q3W	63	0.004
S13	C4D1	EOI+15Min	4	Q3W	63.0104	17.85
S13	C4D1	EOI+4Hr	4	Q3W	63.167	16.925
S13	C4D8	N/A	4	Q3W	70	0.004
S13	C4D15	N/A	4	Q3W	77	0.004
S9	C1D1	Pre-Infusion	4	Q3W	0	0.004
S9	C1D1	EOI+15Min	4	Q3W	0.01	27.2
S9	C1D1	EOI+6Hr	4	Q3W	0.25	23.8
S9	C1D2	N/A	4	Q3W	1	20.2
S9	C1D5	N/A	4	Q3W	4	9.86
S9	C1D8	N/A	4	Q3W	7	5.45
S9	C1D11	N/A	4	Q3W	10	1.26
S9	C1D15	N/A	4	Q3W	14	0.004
S9	C1D19	N/A	4	Q3W	18	0.004
S9	C2D1	Pre-Infusion	4	Q3W	21	0.004
S9	C2D1	EOI+15Min	4	Q3W	21.0104	22.25
S9	C2D8	N/A	4	Q3W	28	0.004
S9	C2D15	N/A	4	Q3W	35	0.004
S9	C3D1	Pre-Infusion	4	Q3W	42	0.004
S9	C3D1	EOI+15Min	4	Q3W	42.0104	13.6
S9	C3D1	EOI+4Hr	4	Q3W	42.167	6.1
S9	C3D8	N/A	4	Q3W	49	0.004
S9	C3D15	N/A	4	Q3W	56	0.004
S9	C4D1	Pre-Infusion	4	Q3W	63	0.004
S12	C1D1	Pre-Infusion	4	Q3W	0	0.004
S12	C1D1	EOI+15Min	4	Q3W	0.01	24.7
S12	C1D1	EOI+6Hr	4	Q3W	0.25	28.15
S12	C1D2	N/A	4	Q3W	1	19.4
S12	C1D5	N/A	4	Q3W	4	9.02
S12	C1D8	N/A	4	Q3W	7	4.61
S12	C1D11	N/A	4	Q3W	10	1.3
S12	C1D15	N/A	4	Q3W	14	0.004
S12	C1D19	N/A	4	Q3W	18	0.004
S12	C2D1	Pre-Infusion	4	Q3W	21	0.004
S12	C2D1	EOI+15Min	4	Q3W	21.0104	20.1
S12	C2D1	EOI+4Hr	4	Q3W	21.167	14.45
S12	C2D8	N/A	4	Q3W	28	0.004
S12	C2D15	N/A	4	Q3W	35	0.004
S14	C1D1	Pre-Infusion	4b	Q1W	0	0.004
S14	C1D1	EOI+15Min	4b	Q1W	0.01	12.525
S14	C1D1	EOI+6Hr	4b	Q1W	0.25	10.475
S14	C1D2	N/A	4b	Q1W	1	8.85
S14	C1D5	N/A	4b	Q1W	4	3.775
S14	C1D8	Pre-Infusion	4b	Q1W	7	1
S14	C1D8	EOI+15Min	4b	Q1W	7.0104	9.975
S14	C1D8	EOI+6Hr	4b	Q1W	7.25	9.475
S14	C1D11	N/A	4b	Q1W	10	4.925
S14	C1D15	Pre-Infusion	4b	Q1W	14	0.004
S14	C1D15	EOI+15Min	4b	Q1W	14.0104	5.525
S14	C1D15	EOI+4Hr	4b	Q1W	14.167	2.078
S14	C1D19	N/A	4b	Q1W	18	0.004
S14	C2D1	Pre-Infusion	4b	Q1W	21	0.004
S14	C2D1	EOI+15Min	4b	Q1W	21.0104	6.7
S14	C2D1	EOI+4Hr	4b	Q1W	21.167	3.225
S14	C2D8	Pre-Infusion	4b	Q1W	28	0.004
S14	C2D8	EOI+15Min	4b	Q1W	28.0104	0.548
S14	C2D8	EOI+4Hr	4b	Q1W	28.167	0.004
S15	C1D1	Pre-Infusion	4b	Q1W	0	0.004
S15	C1D1	EOI+15Min	4b	Q1W	0.01	11.25
S15	C1D1	EOI+6Hr	4b	Q1W	0.25	9.75
S15	C1D2	N/A	4b	Q1W	1	7.625
S15	C1D5	N/A	4b	Q1W	4	2.405
S15	C1D8	Pre-Infusion	4b	Q1W	7	0.918
S15	C1D8	EOI+15Min	4b	Q1W	7.0104	14
S15	C1D8	EOI+6Hr	4b	Q1W	7.25	10.825
S15	C1D11	N/A	4b	Q1W	10	5.175
S15	C1D15	Pre-Infusion	4b	Q1W	14	1.83
S15	C1D15	EOI+15Min	4b	Q1W	14.0104	14.275
S15	C1D15	EOI+4Hr	4b	Q1W	14.167	13.05
S15	C1D19	N/A	4b	Q1W	18	5.725
S15	C2D1	Pre-Infusion	4b	Q1W	21	0.08
S15	C2D1	EOI+15Min	4b	Q1W	21.0104	10.775
S15	C2D1	EOI+4Hr	4b	Q1W	21.167	9.175
S15	C2D8	Pre-Infusion	4b	Q1W	28	0.758
S15	C2D8	EOI+15Min	4b	Q1W	28.0104	9.35
S15	C2D8	EOI+4Hr	4b	Q1W	28.167	8.225
S15	C2D15	Pre-Infusion	4b	Q1W	35	0.253
S15	C2D15	EOI+15Min	4b	Q1W	35.01	10.8
S16	C1D1	Pre-Infusion	4b	Q1W	0	0.004
S16	C1D1	EOI+15Min	4b	Q1W	0.01	7.85
S16	C1D1	EOI+6Hr	4b	Q1W	0.25	7.075
S16	C1D2	N/A	4b	Q1W	1	5.6
S16	C1D5	N/A	4b	Q1W	4	2.5
S16	C1D8	Pre-Infusion	4b	Q1W	7	2.5
S16	C1D8	EOI+15Min	4b	Q1W	7.0104	11.125
S16	C1D8	EOI+6Hr	4b	Q1W	7.25	9.55
S16	C1D11	N/A	4b	Q1W	10	3.925
S16	C1D15	Pre-Infusion	4b	Q1W	14	1.513
S16	C1D15	EOI+15Min	4b	Q1W	14.0104	8.525
S16	C1D15	EOI+4Hr	4b	Q1W	14.167	9.6
S16	C1D19	N/A	4b	Q1W	18	5.4
S16	C2D1	Pre-Infusion	4b	Q1W	21	1.16
S16	C2D1	EOI+15Min	4b	Q1W	21.0104	10.175
S16	C2D1	EOI+4Hr	4b	Q1W	21.167	8.7
S16	C2D8	Pre-Infusion	4b	Q1W	28	4.55
S16	C2D8	EOI+15Min	4b	Q1W	28.0104	8.575
S16	C2D8	EOI+4Hr	4b	Q1W	28.167	12.625
S16	C2D15	Pre-Infusion	4b	Q1W	35	0.908
S16	C2D15	EOI+15Min	4b	Q1W	35.01	8.25
S17	C1D1	Pre-Infusion	4b	Q1W	0	0.004
S17	C1D1	EOI+15Min	4b	Q1W	0.01	12.7
S17	C1D1	EOI+6Hr	4b	Q1W	0.25	9.575
S17	C1D2	N/A	4b	Q1W	1	7.475
S17	C1D5	N/A	4b	Q1W	4	2.46
S17	C1D8	Pre-Infusion	4b	Q1W	7	0.825
S17	C1D8	EOI+15Min	4b	Q1W	7.0104	11.2
S17	C1D8	EOI+6Hr	4b	Q1W	7.25	10.6
S17	C1D11	N/A	4b	Q1W	10	5.025
S17	C1D15	Pre-Infusion	4b	Q1W	14	1.183
S17	C1D15	EOI+15Min	4b	Q1W	14.0104	13.25
S17	C1D15	EOI+4Hr	4b	Q1W	14.167	13
S17	C1D19	N/A	4b	Q1W	18	4.6
S17	C2D1	Pre-Infusion	4b	Q1W	21	1.29
S17	C2D1	EOI+15Min	4b	Q1W	21.0104	13.875
S17	C2D1	EOI+4Hr	4b	Q1W	21.167	11.975
S17	C2D8	Pre-Infusion	4b	Q1W	28	1.61
S17	C2D8	EOI+15Min	4b	Q1W	28.0104	13.375
S17	C2D8	EOI+4Hr	4b	Q1W	28.167	14.675
S17	C2D15	Pre-Infusion	4b	Q1W	35	1.67
S17	C2D15	EOI+15Min	4b	Q1W	35.01	14.325
S21	C1D1	Pre-Infusion	5	Q3W	0	0.004
S21	C1D1	EOI+15Min	5	Q3W	0.01	79.8
S21	C1D1	EOI+6Hr	5	Q3W	0.25	71.25
S21	C1D2	N/A	5	Q3W	1	62.1
S21	C1D5	N/A	5	Q3W	4	33.9
S21	C1D8	N/A	5	Q3W	7	21.45
S21	C1D11	N/A	5	Q3W	10	13.65
S21	C1D15	N/A	5	Q3W	14	7
S21	C1D19	N/A	5	Q3W	18	2.95
S21	C2D1	Pre-Infusion	5	Q3W	21	0.739
S21	C2D1	EOI+15Min	5	Q3W	21.0104	88.8
S21	C2D1	EOI+4Hr	5	Q3W	21.167	67.2
S18	C1D1	Pre-Infusion	5	Q3W	0	0.004
S18	C1D1	EOI+15Min	5	Q3W	0.01	96.9
S18	C1D1	EOI+6Hr	5	Q3W	0.25	90.9
S18	C1D2	N/A	5	Q3W	1	86.25
S18	C1D5	N/A	5	Q3W	4	23.55
S18	C1D8	N/A	5	Q3W	7	15.15
S18	C1D11	N/A	5	Q3W	10	5.79
S18	C1D19	N/A	5	Q3W	18	0.302
S18	C2D1	Pre-Infusion	5	Q3W	21	0.015
S18	C2D1	EOI+15Min	5	Q3W	21.0104	93
S18	C2D1	EOI+4Hr	5	Q3W	21.167	91.65
S18	C2D8	N/A	5	Q3W	28	6.96
S18	C2D15	N/A	5	Q3W	35	0.004
S23	C1D1	Pre-Infusion	5	Q3W	0	0.004
S23	C1D1	EOI+15Min	5	Q3W	0.01	87
S23	C1D1	EOI+6Hr	5	Q3W	0.25	74.55
S23	C1D2	N/A	5	Q3W	1	69.9
S23	C1D5	N/A	5	Q3W	4	39.3
S23	C1D8	N/A	5	Q3W	7	23.7
S23	C1D11	N/A	5	Q3W	10	14.745
S23	C1D15	N/A	5	Q3W	14	7.26
S23	C2D1	Pre-Infusion	5	Q3W	21	0.539
S23	C2D1	EOI+15Min	5	Q3W	21.0104	77.1
S23	C2D1	EOI+4Hr	5	Q3W	21.167	84
S23	C2D8	N/A	5	Q3W	28	9.36
S23	C2D15	N/A	5	Q3W	35	2.16
S19	C1D1	Pre-Infusion	5	Q3W	0	0.004
S19	C1D1	EOI+15Min	5	Q3W	0.01	79.35
S19	C1D1	EOI+6Hr	5	Q3W	0.25	78.6
S19	C1D2	N/A	5	Q3W	1	65.4
S19	C1D5	N/A	5	Q3W	4	29.7
S19	C1D8	N/A	5	Q3W	7	16.5
S19	C1D11	N/A	5	Q3W	10	10.02
S19	C1D15	N/A	5	Q3W	14	4
S19	C1D19	N/A	5	Q3W	18	1.8
S19	C2D1	Pre-Infusion	5	Q3W	21	0.763
S19	C2D1	EOI+15Min	5	Q3W	21.0104	79.5
S19	C2D1	EOI+4Hr	5	Q3W	21.167	74.7
S19	C2D8	N/A	5	Q3W	28	13.275
S19	C2D15	N/A	5	Q3W	35	3.35
S20	C1D1	Pre-Infusion	5	Q3W	0	0.004
S20	C1D1	EOI+15Min	5	Q3W	0.01	93.9
S20	C1D1	EOI+6Hr	5	Q3W	0.25	83.1
S20	C1D2	N/A	5	Q3W	1	81.3
S20	C1D5	N/A	5	Q3W	4	39.75
S20	C1D8	N/A	5	Q3W	7	24.9
S20	C1D11	N/A	5	Q3W	10	0.777
S20	C1D15	N/A	5	Q3W	14	0.004
S20	C1D19	N/A	5	Q3W	18	0.004
S20	C2D1	Pre-Infusion	5	Q3W	21	0.004
S20	C2D1	EOI+15Min	5	Q3W	21.0104	74.1
S20	C2D1	EOI+4Hr	5	Q3W	21.167	70.65
S20	C2D8	N/A	5	Q3W	28	0.004
S20	C2D15	N/A	5	Q3W	35	0.004
S22	C1D1	Pre-Infusion	5	Q3W	0	0.004
S22	C1D1	EOI+15Min	5	Q3W	0.01	96
S22	C1D1	EOI+6Hr	5	Q3W	0.25	73.2
S22	C1D2	N/A	5	Q3W	1	60.9
S22	C1D5	N/A	5	Q3W	4	34.35
S22	C1D8	N/A	5	Q3W	7	17.3
S22	C1D11	N/A	5	Q3W	10	12.435
S22	C1D15	N/A	5	Q3W	14.25	4.71
S22	C1D19	N/A	5	Q3W	18	1.9
S22	C2D1	Pre-Infusion	5	Q3W	21	0.616
S22	C2D1	EOI+15Min	5	Q3W	21.0104	88.35
S22	C2D1	EOI+4Hr	5	Q3W	21.167	80.1
S22	C2D8	N/A	5	Q3W	28	16.5
S22	C2D15	N/A	5	Q3W	35	5.51
S27	C1D1	Pre-Infusion	5b	Q1W	0	0.004
S27	C1D1	EOI+15Min	5b	Q1W	0.01	48.7
S27	C1D1	EOI+6Hr	5b	Q1W	0.25	39.6
S27	C1D2	N/A	5b	Q1W	1	35.2
S27	C1D5	N/A	5b	Q1W	4	15.7
S27	C1D8	Pre-Infusion	5b	Q1W	7	6.63
S27	C1D8	EOI+15Min	5b	Q1W	7.0104	34
S27	C1D8	EOI+6Hr	5b	Q1W	7.25	42.3
S27	C1D11	N/A	5b	Q1W	10	24.2
S27	C1D15	Pre-Infusion	5b	Q1W	14	10.4
S27	C1D15	EOI+15Min	5b	Q1W	14.0104	57.8
S27	C1D15	EOI+4Hr	5b	Q1W	14.167	58.6
S27	C1D19	N/A	5b	Q1W	18	27.3
S27	C2D1	Pre-Infusion	5b	Q1W	21	17
S27	C2D1	EOI+15Min	5b	Q1W	21.0104	49.8
S27	C2D1	EOI+4Hr	5b	Q1W	21.167	46.8
S27	C2D8	Pre-Infusion	5b	Q1W	28	18.1
S27	C2D8	EOI+15Min	5b	Q1W	28.0104	66
S27	C2D8	EOI+4Hr	5b	Q1W	28.167	61.2
S27	C2D15	Pre-Infusion	5b	Q1W	35	19
S27	C2D15	EOI+15Min	5b	Q1W	35.01	71.4
S24	C1D1	Pre-Infusion	5b	Q1W	0	0.004
S24	C1D1	EOI+6Hr	5b	Q1W	0.25	31.4
S24	C1D2	N/A	5b	Q1W	1	25.7
S24	C1D5	N/A	5b	Q1W	4	14.7
S24	C1D8	Pre-Infusion	5b	Q1W	7	8.94
S24	C1D8	EOI+15Min	5b	Q1W	7.0104	57.3
S24	C1D8	EOI+6Hr	5b	Q1W	7.25	44.7
S24	C1D11	N/A	5b	Q1W	10	25.2
S24	C1D15	Pre-Infusion	5b	Q1W	14	13.6
S24	C1D15	EOI+15Min	5b	Q1W	14.0104	61.6
S24	C1D15	EOI+4Hr	5b	Q1W	14.167	67.6
S24	C1D19	N/A	5b	Q1W	18	28.8
S24	C2D1	Pre-Infusion	5b	Q1W	21	17.4
S24	C2D1	EOI+15Min	5b	Q1W	21.0104	70.2
S24	C2D8	Pre-Infusion	5b	Q1W	28	20.1
S24	C2D8	EOI+15Min	5b	Q1W	28.0104	65.7
S24	C2D8	EOI+4Hr	5b	Q1W	28.167	71.9
S24	C2D15	Pre-Infusion	5b	Q1W	35	19.2
S24	C2D15	EOI+15Min	5b	Q1W	35.01	60.6
S24	C3D1	Pre-Infusion	5b	Q1W	42	21
S24	C3D1	EOI+15Min	5b	Q1W	42.01	65.7
S24	C3D8	Pre-Infusion	5b	Q1W	49	19.7
S24	C3D8	EOI+15Min	5b	Q1W	49.01	54.6
S24	C3D15	Pre-Infusion	5b	Q1W	56	19.5
S24	C3D15	EOI+15Min	5b	Q1W	56.01	59.7
S24	C4D1	Pre-Infusion	5b	Q1W	63	21.2
S24	C4D1	EOI+15Min	5b	Q1W	63.0104	62
S24	C4D8	Pre-Infusion	5b	Q1W	70	20.4
S24	C4D8	EOI+15Min	5b	Q1W	70.01	52.7
S24	C4D15	Pre-Infusion	5b	Q1W	77	17.6
S24	C4D15	EOI+15Min	5b	Q1W	77.01	65.7
S24	C5D1	Pre-Infusion	5b	Q1W	84	20.4
S24	C5D1	EOI+15Min	5b	Q1W	84.01	59.7
S24	C5D8	Pre-Infusion	5b	Q1W	91	16.5
S24	C5D8	EOI+15Min	5b	Q1W	91.01	45.6
S24	C5D15	Pre-Infusion	5b	Q1W	98	16.7
S24	C5D15	EOI+15Min	5b	Q1W	98.01	52.1
S24	C6D1	Pre-Infusion	5b	Q1W	105	18.2
S24	C6D1	EOI+15Min	5b	Q1W	105.01	54.5
S24	C6D8	Pre-Infusion	5b	Q1W	112	19.9
S24	C6D8	EOI+15Min	5b	Q1W	112.01	58.1
S24	C6D15	Pre-Infusion	5b	Q1W	119	19.2
S24	C6D15	EOI+15Min	5b	Q1W	119.01	51.7
S24	C7D1	Pre-Infusion	5b	Q1W	126	19.8
S24	C7D1	EOI+15Min	5b	Q1W	126.01	59.2
S24	C7D8	Pre-Infusion	5b	Q1W	133	22.3
S24	C7D8	EOI+15Min	5b	Q1W	133.01	60
S24	C7D15	Pre-Infusion	5b	Q1W	140	19
S24	C7D15	EOI+15Min	5b	Q1W	140.01	52.9
S25	C1D1	Pre-Infusion	5b	Q1W	0	0.004
S25	C1D1	EOI+15Min	5b	Q1W	0.01	46.1
S25	C1D1	EOI+6Hr	5b	Q1W	0.25	37.3
S25	C1D2	N/A	5b	Q1W	1	29
S25	C1D5	N/A	5b	Q1W	4	15.9
S25	C1D8	Pre-Infusion	5b	Q1W	7	7.87
S25	C1D8	EOI+15Min	5b	Q1W	7.0104	64.2
S25	C1D8	EOI+6Hr	5b	Q1W	7.25	44
S25	C1D11	N/A	5b	Q1W	10	22
S25	C1D15	Pre-Infusion	5b	Q1W	14	13.1
S25	C1D15	EOI+15Min	5b	Q1W	14.0104	50.5
S25	C1D15	EOI+4Hr	5b	Q1W	14.167	52.5
S25	C1D19	N/A	5b	Q1W	18	23.3
S25	C2D1	Pre-Infusion	5b	Q1W	21	12.3
S25	C2D1	EOI+15Min	5b	Q1W	21.0104	49.3
S25	C2D1	EOI+4Hr	5b	Q1W	21.167	47.9
S25	C2D8	Pre-Infusion	5b	Q1W	28	11
S25	C2D8	EOI+15Min	5b	Q1W	28.0104	48.8
S25	C2D8	EOI+4Hr	5b	Q1W	28.167	39.6
S25	C2D15	Pre-Infusion	5b	Q1W	35	13.7
S25	C2D15	EOI+15Min	5b	Q1W	35.01	51.7
S25	C3D1	Pre-Infusion	5b	Q1W	42	5.1
S25	C3D1	EOI+15Min	5b	Q1W	42.01	31.5
S25	C3D8	Pre-Infusion	5b	Q1W	49	9.55
S25	C3D8	EOI+15Min	5b	Q1W	49.01	38.4
S25	C3D15	Pre-Infusion	5b	Q1W	56	11.6
S25	C3D15	EOI+15Min	5b	Q1W	56.01	34.7
S25	C4D1	Pre-Infusion	5b	Q1W	63	12.5
S25	C4D1	EOI+15Min	5b	Q1W	63.0104	42.9
S25	C4D8	Pre-Infusion	5b	Q1W	70	22.4
S25	C4D8	EOI+15Min	5b	Q1W	70.01	60.2
S25	C5D1	Pre-Infusion	5b	Q1W	84	0.125
S25	C5D1	EOI+15Min	5b	Q1W	84.01	22.9
S25	C5D8	Pre-Infusion	5b	Q1W	91	6.42
S25	C5D8	EOI+15Min	5b	Q1W	91.01	21.8
S25	C5D15	Pre-Infusion	5b	Q1W	98	13
S25	C5D15	EOI+15Min	5b	Q1W	98.01	36
S26	C1D1	Pre-Infusion	5b	Q1W	0	0.004
S26	C1D1	EOI+15Min	5b	Q1W	0.01	32.1
S26	C1D1	EOI+6Hr	5b	Q1W	0.25	30.5
S26	C1D2	N/A	5b	Q1W	1	25
S26	C1D5	N/A	5b	Q1W	4	12.4
S26	C1D8	Pre-Infusion	5b	Q1W	7	6.45
S26	C1D8	EOI+15Min	5b	Q1W	7.0104	39.3
S26	C1D8	EOI+6Hr	5b	Q1W	7.25	30.5
S26	C1D11	N/A	5b	Q1W	10	20.9
S26	C1D15	Pre-Infusion	5b	Q1W	14	9.67
S26	C1D15	EOI+15Min	5b	Q1W	14.0104	40.9
S26	C1D15	EOI+4Hr	5b	Q1W	14.167	40.3
S26	C1D19	N/A	5b	Q1W	18	21.3
S26	C2D1	Pre-Infusion	5b	Q1W	21	12.2
S26	C2D1	EOI+15Min	5b	Q1W	21.0104	48.5
S26	C2D1	EOI+4Hr	5b	Q1W	21.167	40.9
S26	C2D8	Pre-Infusion	5b	Q1W	28	14.7
S26	C2D8	EOI+15Min	5b	Q1W	28.0104	44.9
S26	C2D8	EOI+4Hr	5b	Q1W	28.167	43.6
S26	C2D15	Pre-Infusion	5b	Q1W	35	6.27
S26	C2D15	EOI+15Min	5b	Q1W	35.01	48.4
S26	C3D1	Pre-Infusion	5b	Q1W	42	7.76
S26	C3D1	EOI+15Min	5b	Q1W	42.01	50.3
S26	C3D8	Pre-Infusion	5b	Q1W	49	11.6
S26	C3D8	EOI+15Min	5b	Q1W	49.01	50.3
S26	C3D15	Pre-Infusion	5b	Q1W	56	13
S26	C3D15	EOI+15Min	5b	Q1W	56.01	53.6
S28	C1D1	Pre-Infusion	5b	Q1W	0	0.004
S28	C1D1	EOI+15Min	5b	Q1W	0.01	38.4
S28	C1D2	N/A	5b	Q1W	1	28.3
S28	C1D5	Pre-Infusion	5b	Q1W	4	15.1
S28	C1D8	Pre-Infusion	5b	Q1W	7	6.79
S28	C1D8	EOI+15Min	5b	Q1W	7.0104	41.7
S28	C1D8	EOI+6Hr	5b	Q1W	7.25	38.3
S28	C1D11	N/A	5b	Q1W	10	23.4
S28	C1D15	Pre-Infusion	5b	Q1W	14	9.51
S28	C1D15	EOI+15Min	5b	Q1W	14.0104	41.6
S28	C1D15	EOI+4Hr	5b	Q1W	14.167	43
S28	C1D19	N/A	5b	Q1W	18	18.9
S28	C2D1	Pre-Infusion	5b	Q1W	21	10
S28	C2D1	EOI+15Min	5b	Q1W	21.0104	44.7
S28	C2D1	EOI+4Hr	5b	Q1W	21.167	41.5
S28	C2D8	Pre-Infusion	5b	Q1W	28	12.9
S28	C2D8	EOI+15Min	5b	Q1W	28.0104	53
S28	C2D8	EOI+4Hr	5b	Q1W	28.167	49.1
S28	C2D15	Pre-Infusion	5b	Q1W	35	13
S28	C2D15	EOI+15Min	5b	Q1W	35.01	51.8
S29	C1D1	Pre-Infusion	5b	Q1W	0	0.004
S29	C1D1	EOI+15Min	5b	Q1W	0.01	27.3
S29	C1D1	EOI+6Hr	5b	Q1W	0.25	31
S29	C1D2	N/A	5b	Q1W	1	21.3
S29	C1D5	N/A	5b	Q1W	4	12.5
S29	C1D8	Pre-Infusion	5b	Q1W	7	6.3
S29	C1D8	EOI+15Min	5b	Q1W	7.0104	38.4
S29	C1D8	EOI+6Hr	5b	Q1W	7.25	36.4
S29	C1D11	N/A	5b	Q1W	10	16.3
S29	C1D15	Pre-Infusion	5b	Q1W	14	9.09
S29	C1D15	EOI+15Min	5b	Q1W	14.0104	43
S29	C1D15	EOI+4Hr	5b	Q1W	14.167	43.1
S29	C1D19	N/A	5b	Q1W	18	22.9
S29	C2D1	Pre-Infusion	5b	Q1W	21	11.1
S29	C2D1	EOI+15Min	5b	Q1W	21.0104	50.7
S29	C2D1	EOI+4Hr	5b	Q1W	21.167	39.7
S29	C2D8	Pre-Infusion	5b	Q1W	28	12.6
S29	C2D8	EOI+15Min	5b	Q1W	28.0104	46
S29	C2D8	EOI+4Hr	5b	Q1W	28.167	43.5
S29	C2D15	Pre-Infusion	5b	Q1W	35	11.7
S29	C2D15	EOI+15Min	5b	Q1W	35.01	42.3
S29	C3D1	Pre-Infusion	5b	Q1W	42	7.99
S29	C3D1	EOI+15Min	5b	Q1W	42.01	46.1
S29	C3D8	Pre-Infusion	5b	Q1W	49	10.1
S29	C3D8	EOI+15Min	5b	Q1W	49.01	42.2
S29	C3D15	Pre-Infusion	5b	Q1W	56	8.58
S29	C3D15	EOI+15Min	5b	Q1W	56.01	41.2
S29	C4D1	Pre-Infusion	5b	Q1W	63	9.69
S29	C4D1	EOI+15Min	5b	Q1W	63.0104	49.6
S29	C4D8	Pre-Infusion	5b	Q1W	70	10.2
S29	C4D8	EOI+15Min	5b	Q1W	70.01	44.6
S29	C4D15	Pre-Infusion	5b	Q1W	77	11.1
S29	C4D15	EOI+15Min	5b	Q1W	77.01	51
S29	C5D1	Pre-Infusion	5b	Q1W	84	25.8
S29	C5D1	EOI+15Min	5b	Q1W	84.01	57.7
S29	C5D8	Pre-Infusion	5b	Q1W	91	10
S29	C5D8	EOI+15Min	5b	Q1W	91.01	47.3
S29	C5D15	Pre-Infusion	5b	Q1W	98	10.1
S29	C5D15	EOI+15Min	5b	Q1W	98.01	45.4
S29	C6D1	Pre-Infusion	5b	Q1W	105	9.98
S29	C6D1	EOI+15Min	5b	Q1W	105.01	54.8
S35	C1D1	Pre-Infusion	6	Q3W	0	0.004
S35	C1D1	EOI+15Min	6	Q3W	0.01	276
S35	C1D1	EOI+6Hr	6	Q3W	0.25	278.8
S35	C1D2	N/A	6	Q3W	1	223.2
S35	C1D5	N/A	6	Q3W	4	171.6
S35	C1D8	N/A	6	Q3W	7	77.6
S35	C1D11	N/A	6	Q3W	10	63.9
S35	C1D15	N/A	6	Q3W	14	43.4
S35	C1D19	N/A	6	Q3W	18	28.9
S35	C2D1	Pre-Infusion	6	Q3W	21	14.6
S35	C2D1	EOI+15Min	6	Q3W	21.0104	310.8
S35	C2D1	EOI+4Hr	6	Q3W	21.167	290
S35	C2D8	N/A	6	Q3W	28	108.8
S35	C2D15	N/A	6	Q3W	35	34.3
S35	C3D1	Pre-Infusion	6	Q3W	42	17.1
S35	C3D1	EOI+15Min	6	Q3W	42.01	72.5
S35	C3D1	EOI+4Hr	6	Q3W	42.167	74.3
S35	C3D8	N/A	6	Q3W	49	70.3
S35	C3D15	N/A	6	Q3W	56	37.5
S35	C4D1	Pre-Infusion	6	Q3W	63	15.1
S35	C4D1	EOI+15Min	6	Q3W	63.0104	73
S35	C4D1	EOI+4Hr	6	Q3W	63.167	76.4
S35	C4D8	N/A	6	Q3W	70	70.6
S35	C4D15	N/A	6	Q3W	77	33.3
S33	C1D1	Pre-Infusion	6	Q3W	0	0.004
S33	C1D1	EOI+15Min	6	Q3W	0.01	242
S33	C1D1	EOI+6Hr	6	Q3W	0.25	219.6
S33	C1D2	N/A	6	Q3W	1	206
S33	C1D5	N/A	6	Q3W	4	145.2
S33	C1D8	N/A	6	Q3W	7	103.2
S30	C1D1	Pre-Infusion	6	Q3W	0	0.004
S30	C1D1	EOI+6Hr	6	Q3W	0.25	285.2
S30	C1D2	N/A	6	Q3W	1	166.8
S30	C1D5	N/A	6	Q3W	4	88.8
S30	C1D8	N/A	6	Q3W	7	66.8
S30	C1D11	N/A	6	Q3W	10	63.7
S30	C1D15	N/A	6	Q3W	14	31.7
S30	C1D19	N/A	6	Q3W	18	12.3
S30	C2D1	Pre-Infusion	6	Q3W	21	0.062
S30	C2D1	EOI+15Min	6	Q3W	21.0104	285.6
S30	C2D1	EOI+4Hr	6	Q3W	21.167	227.2
S31	C1D1	Pre-Infusion	6	Q3W	0	0.004
S31	C1D1	EOI+15Min	6	Q3W	0.01	230.4
S31	C1D1	EOI+6Hr	6	Q3W	0.25	207.6
S31	C1D2	N/A	6	Q3W	1	179.6
S31	C1D5	N/A	6	Q3W	4	127.2
S31	C1D8	N/A	6	Q3W	7	91.6
S31	C1D11	N/A	6	Q3W	10	67.2
S31	C1D15	N/A	6	Q3W	14	46.4
S31	C1D19	N/A	6	Q3W	18	31.12
S31	C2D1	Pre-Infusion	6	Q3W	21	17.68
S31	C2D1	EOI+15Min	6	Q3W	21.0104	241.6
S31	C2D1	EOI+4Hr	6	Q3W	21.167	236
S31	C2D8	N/A	6	Q3W	28	107.2
S31	C2D15	N/A	6	Q3W	35	50
S31	C3D1	Pre-Infusion	6	Q3W	42	20.56
S31	C3D1	EOI+15Min	6	Q3W	42.01	226.4
S31	C3D1	EOI+4Hr	6	Q3W	42.167	214
S31	C3D8	N/A	6	Q3W	49	66.8
S31	C3D15	N/A	6	Q3W	56	4.4
S31	C4D1	Pre-Infusion	6	Q3W	63	0.004
S31	C4D1	EOI+15Min	6	Q3W	63.0104	298.8
S31	C4D1	EOI+4Hr	6	Q3W	63.167	283.2
S31	C4D8	N/A	6	Q3W	70	53.6
S31	C4D15	N/A	6	Q3W	77	0.042
S36	C1D1	Pre-Infusion	6	Q3W	0	0.004
S36	C1D1	EOI+15Min	6	Q3W	0.01	264.8
S36	C1D1	EOI+6Hr	6	Q3W	0.25	222.8
S36	C1D2	N/A	6	Q3W	1	274.8
S36	C1D5	N/A	6	Q3W	4	157.6
S36	C1D8	N/A	6	Q3W	7	119.6
S36	C1D11	N/A	6	Q3W	10	50.3
S36	C1D15	N/A	6	Q3W	14	44.5
S36	C1D19	N/A	6	Q3W	18	29.9
S36	C2D1	Pre-Infusion	6	Q3W	21	22.9
S36	C2D1	EOI+15Min	6	Q3W	21.0104	298.8
S36	C2D1	EOI+4Hr	6	Q3W	21.167	266
S36	C2D8	N/A	6	Q3W	28	109.2
S37	C1D1	Pre-Infusion	6	Q3W	0	0.004
S37	C1D1	EOI+15Min	6	Q3W	0.01	222.8
S37	C1D1	EOI+6Hr	6	Q3W	0.25	195.2
S37	C1D5	N/A	6	Q3W	4	174.4
S37	C1D8	N/A	6	Q3W	7	96.8
S37	C1D11	N/A	6	Q3W	10	72.9
S37	C1D15	N/A	6	Q3W	14	53.2
S37	C1D19	N/A	6	Q3W	18	23.2
S37	C2D1	Pre-Infusion	6	Q3W	21	15
S37	C2D1	EOI+15Min	6	Q3W	21.0104	292.8
S37	C2D1	EOI+4Hr	6	Q3W	21.167	212.8
S37	C2D8	Pre-Infusion	6	Q3W	28	81.2
S37	C2D15	N/A	6	Q3W	35	4.11
S32	C1D1	Pre-Infusion	6	Q3W	0	0.004
S32	C1D1	EOI+15Min	6	Q3W	0.01	224.8
S32	C1D1	EOI+6Hr	6	Q3W	0.25	199.6
S32	C1D2	N/A	6	Q3W	1	164.4
S32	C1D5	N/A	6	Q3W	4	100
S32	C1D8	N/A	6	Q3W	7	85.2
S32	C1D11	N/A	6	Q3W	10	55.2
S32	C1D15	N/A	6	Q3W	14	32.12
S32	C1D19	N/A	6	Q3W	18	16.84
S32	C2D1	Pre-Infusion	6	Q3W	21	11.12
S32	C2D1	EOI+15Min	6	Q3W	21.0104	243.6
S32	C2D1	EOI+4Hr	6	Q3W	21.167	170.8
S32	C2D8	N/A	6	Q3W	28	61.6
S32	C2D15	N/A	6	Q3W	35	33.08
S32	C3D1	Pre-Infusion	6	Q3W	42	11.64
S32	C3D1	EOI+15Min	6	Q3W	42.01	220.4
S32	C3D1	EOI+4Hr	6	Q3W	42.167	207.2
S32	C3D8	N/A	6	Q3W	49	110.4
S32	C3D15	N/A	6	Q3W	56	45.7
S32	C4D1	Pre-Infusion	6	Q3W	63	13.4
S32	C4D1	EOI+15Min	6	Q3W	63.0104	264
S32	C4D1	EOI+4Hr	6	Q3W	63.167	236.8
S32	C4D8	N/A	6	Q3W	70	108.4
S32	C4D15	N/A	6	Q3W	77	33.6
S34	C1D1	Pre-Infusion	6	Q3W	0	0.004
S34	C1D1	EOI+15Min	6	Q3W	0.01	232.4
S34	C1D1	EOI+6Hr	6	Q3W	0.25	238.4
S34	C1D2	N/A	6	Q3W	1	194.8
S34	C1D5	N/A	6	Q3W	4	116.8
S34	C1D8	N/A	6	Q3W	7	80
S34	C1D11	N/A	6	Q3W	10	48.2
S34	C1D15	N/A	6	Q3W	14	29.8
S34	C1D19	N/A	6	Q3W	18	19.6
S34	C2D1	Pre-Infusion	6	Q3W	21	11.6
S34	C2D1	EOI+15Min	6	Q3W	21.0104	259.6
S34	C2D1	EOI+4Hr	6	Q3W	21.167	239.6
S34	C2D8	N/A	6	Q3W	28	84
S34	C2D15	N/A	6	Q3W	35	39.4
S38	C1D1	Pre-Infusion	6b	Q1W	0	0.004
S38	C1D1	EOI+15Min	6b	Q1W	0.01	54
S38	C1D1	EOI+6Hr	6b	Q1W	0.25	49.6
S38	C1D2	N/A	6b	Q1W	1	43.2
S38	C1D5	N/A	6b	Q1W	4	29.8
S38	C1D8	Pre-Infusion	6b	Q1W	7	17.54
S38	C1D8	EOI+15Min	6b	Q1W	7.0104	63.8
S38	C1D8	EOI+6Hr	6b	Q1W	7.25	60.6
S38	C1D11	N/A	6b	Q1W	10	56.2
S38	C1D15	Pre-Infusion	6b	Q1W	14	31.4
S38	C1D15	EOI+15Min	6b	Q1W	14.0104	83.2
S38	C1D15	EOI+4Hr	6b	Q1W	14.167	77.2
S38	C2D1	Pre-Infusion	6b	Q1W	21	17.66
S38	C2D1	EOI+15Min	6b	Q1W	21.0104	64.2
S38	C2D1	EOI+4Hr	6b	Q1W	21.167	68
S38	C2D8	Pre-Infusion	6b	Q1W	28	25.4
S38	C2D8	EOI+15Min	6b	Q1W	28.0104	73.2
S38	C2D8	EOI+4Hr	6b	Q1W	28.167	73.4
S38	C2D15	Pre-Infusion	6b	Q1W	35	52.6
S38	C2D15	EOI+15Min	6b	Q1W	35.01	94.2
S44	C1D1	Pre-Infusion	6b	Q1W	0	0.004
S44	C1D1	EOI+15Min	6b	Q1W	0.01	136.4
S44	C1D1	EOI+6Hr	6b	Q1W	0.25	131.8
S44	C1D2	N/A	6b	Q1W	1	109.8
S44	C1D5	N/A	6b	Q1W	4	64.2
S44	C1D8	Pre-Infusion	6b	Q1W	7	35.4
S44	C1D8	EOI+15Min	6b	Q1W	7.0104	146.8
S44	C1D8	EOI+6Hr	6b	Q1W	7.25	141.8
S44	C1D11	N/A	6b	Q1W	10	110.6
S44	C1D15	Pre-Infusion	6b	Q1W	14	53
S44	C1D15	EOI+15Min	6b	Q1W	14.0104	149.6
S44	C1D15	EOI+4Hr	6b	Q1W	14.167	146.4
S44	C1D19	N/A	6b	Q1W	18	101
S44	C2D1	Pre-Infusion	6b	Q1W	21	46.6
S44	C2D1	EOI+15Min	6b	Q1W	21.0104	153
S44	C2D1	EOI+4Hr	6b	Q1W	21.167	151.4
S44	C2D15	Pre-Infusion	6b	Q1W	35	27.2
S44	C2D15	EOI+15Min	6b	Q1W	35.01	132.4
S44	C3D1	Pre-Infusion	6b	Q1W	42	52.2
S44	C3D1	EOI+15Min	6b	Q1W	42.01	204.8
S44	C3D8	Pre-Infusion	6b	Q1W	49	51
S44	C3D8	EOI+15Min	6b	Q1W	49.01	187
S44	C3D15	Pre-Infusion	6b	Q1W	56	55.8
S44	C3D15	EOI+15Min	6b	Q1W	56.01	182
S44	C4D1	Pre-Infusion	6b	Q1W	63	47.8
S44	C4D1	EOI+15Min	6b	Q1W	63.0104	179
S44	C4D8	Pre-Infusion	6b	Q1W	70	49.8
S44	C4D8	EOI+15Min	6b	Q1W	70.01	177.6
S44	C4D15	Pre-Infusion	6b	Q1W	77	55.4
S44	C4D15	EOI+15Min	6b	Q1W	77.01	201
S42	C1D1	Pre-Infusion	6b	Q1W	0	0.004
S42	C1D1	EOI+15Min	6b	Q1W	0.01	70
S42	C1D1	EOI+6Hr	6b	Q1W	0.25	66.8
S42	C1D2	N/A	6b	Q1W	1	51
S42	C1D8	Pre-Infusion	6b	Q1W	7	23.8
S42	C1D8	EOI+15Min	6b	Q1W	7.0104	96.8
S42	C1D8	EOI+6Hr	6b	Q1W	7.25	104.8
S42	C1D11	N/A	6b	Q1W	10	50.4
S42	C1D15	Pre-Infusion	6b	Q1W	14	37
S42	C1D15	EOI+15Min	6b	Q1W	14.0104	113.2
S42	C1D15	EOI+4Hr	6b	Q1W	14.167	110.2
S42	C1D19	N/A	6b	Q1W	18	72
S42	C2D1	Pre-Infusion	6b	Q1W	21	59.6
S42	C2D1	EOI+15Min	6b	Q1W	21.0104	140.2
S42	C2D1	EOI+4Hr	6b	Q1W	21.167	137.2
S42	C2D8	Pre-Infusion	6b	Q1W	28	23
S42	C2D8	EOI+15Min	6b	Q1W	28.0104	99
S42	C2D8	EOI+4Hr	6b	Q1W	28.167	96.6
S42	C2D15	Pre-Infusion	6b	Q1W	35	9.82
S42	C2D15	EOI+15Min	6b	Q1W	35.01	86
S42	C3D1	Pre-Infusion	6b	Q1W	42	3.72
S42	C3D1	EOI+15Min	6b	Q1W	42.01	89.2
S42	C3D8	Pre-Infusion	6b	Q1W	49	6.1
S42	C3D8	EOI+15Min	6b	Q1W	49.01	80.8
S42	C3D15	Pre-Infusion	6b	Q1W	56	10.44
S42	C3D15	EOI+15Min	6b	Q1W	56.01	99.8
S42	C4D1	Pre-Infusion	6b	Q1W	63	26.6
S42	C4D1	EOI+15Min	6b	Q1W	63.0104	106
S42	C4D8	Pre-Infusion	6b	Q1W	70	33.6
S42	C4D8	EOI+15Min	6b	Q1W	70.01	107.2
S42	C4D15	Pre-Infusion	6b	Q1W	77	47.2
S42	C4D15	EOI+15Min	6b	Q1W	77.01	118.2
S43	C1D1	Pre-Infusion	6b	Q1W	0	0.004
S43	C1D1	EOI+15Min	6b	Q1W	0.01	111
S43	C1D1	EOI+6Hr	6b	Q1W	0.25	94.8
S43	C1D2	N/A	6b	Q1W	1	85.2
S43	C1D5	N/A	6b	Q1W	4	44.2
S43	C1D11	N/A	6b	Q1W	10	2.42
S43	C1D19	N/A	6b	Q1W	18	8.9
S43	C2D1	Pre-Infusion	6b	Q1W	21	4.84
S43	C2D1	EOI+15Min	6b	Q1W	21.0104	140.6
S43	C2D1	EOI+4Hr	6b	Q1W	21.167	131.4
S43	C2D8	Pre-Infusion	6b	Q1W	28	51.4
S43	C2D8	EOI+15Min	6b	Q1W	28.0104	154.4
S43	C2D8	EOI+4Hr	6b	Q1W	28.167	152.8
S43	C2D15	Pre-Infusion	6b	Q1W	35	62.4
S43	C2D15	EOI+15Min	6b	Q1W	35.01	167.2
S43	C3D1	Pre-Infusion	6b	Q1W	42	53.8
S43	C3D1	EOI+15Min	6b	Q1W	42.01	153
S43	C3D8	Pre-Infusion	6b	Q1W	49	62.6
S43	C3D8	EOI+15Min	6b	Q1W	49.01	157
S43	C3D15	Pre-Infusion	6b	Q1W	56	69.6
S43	C3D15	EOI+15Min	6b	Q1W	56.01	164.8
S43	C4D1	Pre-Infusion	6b	Q1W	63	63.8
S43	C4D1	EOI+15Min	6b	Q1W	63.0104	174.4
S43	C4D8	Pre-Infusion	6b	Q1W	70	71.2
S43	C4D8	EOI+15Min	6b	Q1W	70.01	158.4
S45	C1D1	Pre-Infusion	6b	Q1W	0	0.004
S45	C1D1	EOI+15Min	6b	Q1W	0.01	104.8
S45	C1D1	EOI+6Hr	6b	Q1W	0.25	92.8
S45	C1D2	N/A	6b	Q1W	1	78.4
S45	C1D5	N/A	6b	Q1W	4	45.2
S45	C1D8	Pre-Infusion	6b	Q1W	7	25.8
S45	C1D8	EOI+15Min	6b	Q1W	7.0104	117.4
S45	C1D8	EOI+6Hr	6b	Q1W	7.25	117.8
S45	C1D11	N/A	6b	Q1W	10	56.4
S40	C1D1	Pre-Infusion	6b	Q1W	0	0.004
S40	C1D1	EOI+15Min	6b	Q1W	0.01	126.2
S40	C1D1	EOI+6Hr	6b	Q1W	0.25	116.2
S40	C1D2	N/A	6b	Q1W	1	105
S40	C1D5	N/A	6b	Q1W	4	71.8
S40	C1D8	Pre-Infusion	6b	Q1W	7	44.4
S40	C1D8	EOI+15Min	6b	Q1W	7.0104	133.4
S40	C1D8	EOI+6Hr	6b	Q1W	7.25	142.6
S40	C1D11	N/A	6b	Q1W	10	117.2
S40	C1D15	Pre-Infusion	6b	Q1W	14	46
S40	C1D15	EOI+15Min	6b	Q1W	14.0104	137.6
S40	C1D15	EOI+4Hr	6b	Q1W	14.167	137.6
S40	C1D19	N/A	6b	Q1W	18	60
S41	C1D1	Pre-Infusion	6b	Q1W	0	0.004
S41	C1D1	EOI+15Min	6b	Q1W	0.01	143
S41	C1D1	EOI+6Hr	6b	Q1W	0.25	126
S41	C1D2	N/A	6b	Q1W	1	116.8
S41	C1D5	N/A	6b	Q1W	4	53.6
S41	C1D8	Pre-Infusion	6b	Q1W	7	35.2
S41	C1D8	EOI+15Min	6b	Q1W	7.0104	145
S41	C1D8	EOI+6Hr	6b	Q1W	7.25	133
S41	C1D11	N/A	6b	Q1W	10	75
S41	C1D15	Pre-Infusion	6b	Q1W	14	41.4
S41	C1D15	EOI+15Min	6b	Q1W	14.01	178
S41	C1D15	EOI+4Hr	6b	Q1W	14.167	176
S39	C1D1	Pre-Infusion	6b	Q1W	0	0.004
S39	C1D1	EOI+15Min	6b	Q1W	0.01	137
S39	C1D1	EOI+6Hr	6b	Q1W	0.25	136.2
S39	C1D2	N/A	6b	Q1W	1	112.4
S39	C1D5	N/A	6b	Q1W	4	70.4
S39	C1D8	Pre-Infusion	6b	Q1W	7	41.6
S39	C1D8	EOI+15Min	6b	Q1W	7.0104	150.2
S39	C1D8	EOI+6Hr	6b	Q1W	7.25	152.6
S39	C1D11	N/A	6b	Q1W	10	130.4
S39	C1D15	Pre-Infusion	6b	Q1W	14	65.2
S39	C1D15	EOI+15Min	6b	Q1W	14.0104	182
S39	C1D15	EOI+4Hr	6b	Q1W	14.167	164
S39	C1D19	Pre-Infusion	6b	Q1W	18	115
S39	C2D1	Pre-Infusion	6b	Q1W	21	86.6
S39	C2D1	EOI+15Min	6b	Q1W	21.0104	183
S39	C2D1	EOI+4Hr	6b	Q1W	21.167	182.4
S39	C2D8	Pre-Infusion	6b	Q1W	28	79.8
S39	C2D8	EOI+15Min	6b	Q1W	28.01	205
S39	C2D8	EOI+4Hr	6b	Q1W	28.167	203
S39	C2D15	Pre-Infusion	6b	Q1W	35	76.6
S39	C2D15	EOI+15Min	6b	Q1W	35.01	187
S39	C3D1	Pre-Infusion	6b	Q1W	42	82.6
S39	C3D1	EOI+15Min	6b	Q1W	42.01	192
S39	C3D8	Pre-Infusion	6b	Q1W	49	76.6
S39	C3D8	EOI+15Min	6b	Q1W	49.01	170
S39	C3D15	Pre-Infusion	6b	Q1W	56	77.68
S39	C3D15	EOI+15Min	6b	Q1W	56.01	186
S39	C4D1	Pre-Infusion	6b	Q1W	63	70.4
S39	C4D8	Pre-Infusion	6b	Q1W	70	84.8
S39	C4D8	EOI+15Min	6b	Q1W	70.01	180
S39	C4D15	Pre-Infusion	6b	Q1W	77	82.8
S39	C4D15	EOI+15Min	6b	Q1W	77.01	191.2
S46	C1D1	Pre-Infusion	6b	Q1W	0	0.004
S46	C1D1	EOI+15Min	6b	Q1W	0.01	119.6
S46	C1D1	EOI+6Hr	6b	Q1W	0.25	107.2
S46	C1D2	N/A	6b	Q1W	1	88.4
S46	C1D5	N/A	6b	Q1W	4	44.4
S46	C1D8	Pre-Infusion	6b	Q1W	7	27.4
S46	C1D8	EOI+15Min	6b	Q1W	7.0104	120.8
S46	C1D8	EOI+6Hr	6b	Q1W	7.25	129.2
S46	C1D11	N/A	6b	Q1W	10	94.4
S46	C1D15	Pre-Infusion	6b	Q1W	14	45.4
S46	C1D15	EOI+15Min	6b	Q1W	14.0104	133.2
S46	C1D15	EOI+4Hr	6b	Q1W	14.167	128.4
S46	C1D19	N/A	6b	Q1W	18	69.8

## Sheet: Fig. 4a_sFAP%
Subject ID	Visit	Time Point	Cohort	Dosing Schedule	Trial Day	sFAP (%change)
S1	C1D1	Pre-Infusion	1	Q3W	0	0					Legend:
S1	C1D1	EOI+15min	1	Q3W	0.0104167	-67					EOI+15min:	15min after end of infusion
S1	C1D1	EOI+6Hr	1	Q3W	0.25	-75					EOI+4Hr:	4h after end of infusion
S1	C1D2		1	Q3W	1	-75					EOI+6Hr:	6h after end of infusion
S1	C1D5		1	Q3W	4	-76
S1	C1D8		1	Q3W	7	-50
S1	C1D11		1	Q3W	10	-38
S1	C1D15		1	Q3W	14	-19
S1	C1D19		1	Q3W	18	-4
S1	C2D1	Pre-Infusion	1	Q3W	21	-13
S1	C2D1	EOI+4Hr	1	Q3W	21.1667	-72
S1	C2D8		1	Q3W	28	-59
S1	C2D15		1	Q3W	35	-22
S1	C3D1	Pre-Infusion	1	Q3W	42	-25
S1	C3D1	EOI+4Hr	1	Q3W	42.1667	-74
S1	C3D8		1	Q3W	49	-60
S1	C3D15		1	Q3W	56	-35
S1	C4D1	Pre-Infusion	1	Q3W	63	-43
S2	C1D1	Pre-Infusion	1	Q3W	0	0
S2	C1D1	EOI+15min	1	Q3W	0.0104167	-58
S2	C1D1	EOI+6Hr	1	Q3W	0.25	-63
S2	C1D2		1	Q3W	1	-58
S2	C1D5		1	Q3W	4	-22
S2	C1D8		1	Q3W	7	-14
S2	C1D11		1	Q3W	10	2
S2	C1D15		1	Q3W	14	6
S2	C1D19		1	Q3W	18	5
S2	C2D1	Pre-Infusion	1	Q3W	21	-11
S2	C2D1	EOI+4Hr	1	Q3W	21.1667	-93
S2	C2D8		1	Q3W	28	-15
S7	C1D1	Pre-Infusion	3	Q3W	0	0
S7	C1D1	EOI+15min	3	Q3W	0.0104167	-51
S7	C1D1	EOI+6Hr	3	Q3W	0.25	-49
S7	C1D2		3	Q3W	1	-45
S7	C1D5		3	Q3W	4	-61
S7	C1D8		3	Q3W	7	-83
S7	C1D11		3	Q3W	10	-84
S7	C1D15		3	Q3W	14	-50
S7	C1D19		3	Q3W	18	-17
S7	C2D1	Pre-Infusion	3	Q3W	21	-17
S7	C2D1	EOI+4Hr	3	Q3W	21.1667	-57
S10	C1D1	Pre-Infusion	4	Q3W	0	0
S10	C1D1	EOI+15min	4	Q3W	0.0104167	-65
S10	C1D1	EOI+6Hr	4	Q3W	0.25	-65
S10	C1D2		4	Q3W	1	-62
S10	C1D5		4	Q3W	4	-55
S10	C1D8		4	Q3W	7	-75
S10	C1D11		4	Q3W	10	-83
S10	C1D15		4	Q3W	14	-93
S10	C1D19		4	Q3W	18	-87
S10	C2D1	Pre-Infusion	4	Q3W	21	-73
S10	C2D1	EOI+4Hr	4	Q3W	21.1667	-82
S10	C2D8		4	Q3W	28	-87
S10	C2D15		4	Q3W	35	-69
S11	C1D1	Pre-Infusion	4	Q3W	0	0
S11	C1D1	EOI+15min	4	Q3W	0.0104167	-56
S11	C1D1	EOI+6Hr	4	Q3W	0.25	-53
S11	C1D2		4	Q3W	1	-53
S11	C1D5		4	Q3W	4	-71
S11	C1D8		4	Q3W	7	-86
S11	C1D11		4	Q3W	10	-91
S11	C1D15		4	Q3W	14	-83
S11	C1D19		4	Q3W	18	-64
S11	C2D1	Pre-Infusion	4	Q3W	21	-52
S11	C2D1	EOI+4Hr	4	Q3W	21.1667	-77
S11	C2D8		4	Q3W	28	-93
S11	C2D15		4	Q3W	35	-69
S14	C1D1	pre-infusion	4b	Q1W	0	0
S14	C1D1	EOI+15min	4b	Q1W	0.0104167	-60
S14	C1D1	EOI+6Hr	4b	Q1W	0.25	-60
S14	C1D2		4b	Q1W	1	-61
S14	C1D5		4b	Q1W	4	-83
S14	C1D8	pre-infusion	4b	Q1W	7	-95
S14	C1D11		4b	Q1W	10	-94
S14	C1D15	pre-infusion	4b	Q1W	14	-87
S14	C1D19		4b	Q1W	18	-71
S14	C2D1	pre-infusion	4b	Q1W	21	-46
S14	C2D1	EOI+4Hr	4b	Q1W	21.1667	-93
S14	C2D8	pre-infusion	4b	Q1W	28	-43
S21	C1D1	Pre-Infusion	5	Q3W	0	0
S21	C1D1	EOI+15min	5	Q3W	0.0104167	-58
S21	C1D1	EOI+6Hr	5	Q3W	0.25	-57
S21	C1D2		5	Q3W	1	-50
S21	C1D5		5	Q3W	4	-48
S21	C1D8		5	Q3W	7	-54
S21	C1D11		5	Q3W	10	-60
S21	C1D15		5	Q3W	14	-69
S21	C1D19		5	Q3W	18	-82
S21	C2D1	Pre-Infusion	5	Q3W	21	-88
S21	C2D1	EOI+4Hr	5	Q3W	21.1667	-87
S27	C1D1	Pre-Infusion	5b	Q1W	0	0
S27	C1D1	EOI+15min	5b	Q1W	0.0104167	-64
S27	C1D1	EOI+6Hr	5b	Q1W	0.25	-65
S27	C1D2		5b	Q1W	1	-60
S27	C1D5		5b	Q1W	4	-75
S27	C1D8	Pre-Infusion	5b	Q1W	7	-84
S27	C1D11		5b	Q1W	10	-82
S27	C1D15	Pre-Infusion	5b	Q1W	14	-87
S27	C1D19		5b	Q1W	18	-84
S27	C2D1	Pre-Infusion	5b	Q1W	21	-85
S27	C2D1	EOI+4Hr	5b	Q1W	21.1667	-85
S27	C2D8	Pre-Infusion	5b	Q1W	28	-84
S27	C2D15	Pre-Infusion	5b	Q1W	35	-83
S35	C1D1	Pre-Infusion	6	Q3W	0	0
S35	C1D1	EOI+15min	6	Q3W	0.0104167	-59
S35	C1D1	EOI+6Hr	6	Q3W	0.25	-55
S35	C1D2		6	Q3W	1	-54
S35	C1D5		6	Q3W	4	-54
S35	C1D8		6	Q3W	7	-61
S35	C1D11		6	Q3W	10	-62
S35	C1D15		6	Q3W	14	-63
S35	C1D19		6	Q3W	18	-66
S35	C2D1	Pre-Infusion	6	Q3W	21	-71
S35	C2D1	EOI+4Hr	6	Q3W	21.1667	-69
S35	C2D8		6	Q3W	28	-59
S35	C2D15	N/A	6	Q3W	35	-68
S35	C3D1	Pre-Infusion	6	Q3W	42	-72
S35	C3D1	EOI+4Hr	6	Q3W	42.1667	-69
S35	C3D8	N/A	6	Q3W	49	-65
S35	C3D15	N/A	6	Q3W	56	-65
S35	C4D1	Pre-Infusion	6	Q3W	63	-72
S35	C4D8	N/A	6	Q3W	70	-62
S38	C1D1	Pre-Infusion	6b	Q1W	0	0
S38	C1D1	EOI+15min	6b	Q1W	0.0104167	-55
S38	C1D1	EOI+6Hr	6b	Q1W	0.25	-53
S38	C1D2	N/A	6b	Q1W	1	-49
S38	C1D5	N/A	6b	Q1W	4	-46
S38	C1D8	Pre-Infusion	6b	Q1W	7	-43
S38	C1D11	N/A	6b	Q1W	10	-40
S38	C1D15	Pre-Infusion	6b	Q1W	14	-35
S38	C2D1	Pre-Infusion	6b	Q1W	21	-43
S38	C2D1	EOI+4Hr	6b	Q1W	21.1667	-46
S38	C2D8	Pre-Infusion	6b	Q1W	28	-36
S38	C2D15	Pre-Infusion	6b	Q1W	35	-22
S44	C1D1	Pre-Infusion	6b	Q1W	0	0
S44	C1D1	EOI+15min	6b	Q1W	0.0104167	-61
S44	C1D1	EOI+6Hr	6b	Q1W	0.25	-53
S44	C1D2	N/A	6b	Q1W	1	-52
S44	C1D5	N/A	6b	Q1W	4	-59
S44	C1D8	Pre-Infusion	6b	Q1W	7	-68
S44	C1D11	N/A	6b	Q1W	10	-64
S44	C1D15	Pre-Infusion	6b	Q1W	14	-73
S44	C1D19	N/A	6b	Q1W	18	-79
S44	C2D1	Pre-Infusion	6b	Q1W	21	-86
S44	C2D1	EOI+4Hr	6b	Q1W	21.1667	-82
S44	C2D15	Pre-Infusion	6b	Q1W	35	-87
S44	C3D1	Pre-Infusion	6b	Q1W	42	-90
S44	C3D8	Pre-Infusion	6b	Q1W	49	-90
S44	C3D15	Pre-Infusion	6b	Q1W	56	-91
S44	C4D1	Pre-Infusion	6b	Q1W	63	-89
S44	C4D8	Pre-Infusion	6b	Q1W	70	-89
S3	C1D1	Pre-Infusion	2	Q3W	0	0
S3	C1D1	EOI+15min	2	Q3W	0.0104167	-54
S3	C1D1	EOI+6Hr	2	Q3W	0.25	-54
S3	C1D2		2	Q3W	1	-49
S3	C1D5		2	Q3W	4	-53
S3	C1D8		2	Q3W	7	-47
S3	C1D11		2	Q3W	10	-47
S3	C1D15		2	Q3W	14	-34
S3	C1D19		2	Q3W	18	-21
S3	C2D1	Pre-Infusion	2	Q3W	21	-11
S3	C2D1	EOI+4Hr	2	Q3W	21.1667	-60
S3	C2D8		2	Q3W	28	-45
S3	C2D15		2	Q3W	35	-33
S8	C1D1	Pre-Infusion	4	Q3W	0	0
S8	C1D1	EOI+15min	4	Q3W	0.0104167	-54
S8	C1D1	EOI+6Hr	4	Q3W	0.25	-50
S8	C1D2		4	Q3W	1	-49
S8	C1D5		4	Q3W	4	-62
S8	C1D8		4	Q3W	7	-70
S8	C1D11		4	Q3W	10	-67
S8	C1D15		4	Q3W	14	-61
S8	C1D19		4	Q3W	18	-42
S8	C2D1	Pre-Infusion	4	Q3W	21	-35
S8	C2D1	EOI+4Hr	4	Q3W	21.1667	-56
S8	C2D8		4	Q3W	28	-63
S8	C2D15		4	Q3W	35	-52
S8	C3D1	Pre-Infusion	4	Q3W	42	-23
S8	C3D1	EOI+4Hr	4	Q3W	42.1667	-53
S8	C3D8		4	Q3W	49	-84
S8	C3D15		4	Q3W	56	-43
S13	C1D1	Pre-Infusion	4	Q3W	0	0
S13	C1D1	EOI+15min	4	Q3W	0.0104167	-55
S13	C1D1	EOI+6Hr	4	Q3W	0.25	-58
S13	C1D2		4	Q3W	1	-55
S13	C1D5		4	Q3W	4	-57
S13	C1D8		4	Q3W	7	-72
S13	C1D11		4	Q3W	10	-85
S13	C1D15		4	Q3W	14	-84
S13	C2D1	Pre-Infusion	4	Q3W	21	-61
S13	C2D1	EOI+4Hr	4	Q3W	21.1667	-78
S13	C2D8		4	Q3W	28	-84
S13	C2D15		4	Q3W	35	-67
S13	C3D1	Pre-Infusion	4	Q3W	42	-34
S13	C3D1	EOI+4Hr	4	Q3W	42.1667	-69
S13	C3D8		4	Q3W	49	-85
S13	C3D15		4	Q3W	56	-59
S13	C4D1		4	Q3W	63	-31
S13	C4D8		4	Q3W	70	-71
S15	C1D1	pre-infusion	4b	Q1W	0	0
S15	C1D1	EOI+15min	4b	Q1W	0.0104167	-59
S15	C1D1	EOI+6Hr	4b	Q1W	0.25	-57
S15	C1D2		4b	Q1W	1	-58
S15	C1D5		4b	Q1W	4	-81
S15	C1D8	Pre-Infusion	4b	Q1W	7	-82
S15	C1D11		4b	Q1W	10	-76
S15	C1D15	Pre-Infusion	4b	Q1W	14	-80
S15	C1D19		4b	Q1W	18	-80
S15	C2D1	pre-infusion	4b	Q1W	21	-70
S15	C2D1	EOI+4Hr	4b	Q1W	21.1667	-80
S15	C2D8	pre-infusion	4b	Q1W	28	-84
S15	C2D15	pre-infusion	4b	Q1W	35	-78
S16	C1D1	pre-infusion	4b	Q1W	0	0
S16	C1D1	EOI+15min	4b	Q1W	0.0104167	-64
S16	C1D1	EOI+6Hr	4b	Q1W	0.25	-67
S16	C1D2		4b	Q1W	1	-64
S16	C1D5		4b	Q1W	4	-80
S16	C1D8	pre-infusion	4b	Q1W	7	-86
S16	C1D11		4b	Q1W	10	-82
S16	C1D15	pre-infusion	4b	Q1W	14	-84
S16	C1D19		4b	Q1W	18	-82
S16	C2D1	pre-infusion	4b	Q1W	21	-83
S16	C2D1	EOI+4Hr	4b	Q1W	21.1667	-85
S16	C2D8	pre-infusion	4b	Q1W	28	-85
S16	C2D15	pre-infusion	4b	Q1W	35	-86
S18	C1D1	pre-infusion	5	Q3W	0	0
S18	C1D1	EOI+15min	5	Q3W	0.0104167	-59
S18	C1D1	EOI+6Hr	5	Q3W	0.25	-52
S18	C1D2		5	Q3W	1	-50
S18	C1D5		5	Q3W	4	-67
S18	C1D8	pre-infusion	5	Q3W	7	-72
S18	C1D11		5	Q3W	10	-88
S18	C1D19		5	Q3W	18	-93
S18	C2D1	pre-infusion	5	Q3W	21	-92
S18	C2D1	EOI+4Hr	5	Q3W	21.1667	-88
S18	C2D8		5	Q3W	28	-94
S18	C2D15		5	Q3W	35	-84
S23	C1D1	pre-infusion	5	Q3W	0	0
S23	C1D1	EOI+15min	5	Q3W	0.0104167	-64
S23	C1D1	EOI+6Hr	5	Q3W	0.25	-62
S23	C1D2		5	Q3W	1	-68
S23	C1D5		5	Q3W	4	-61
S23	C1D8		5	Q3W	7	-64
S23	C1D11		5	Q3W	10	-65
S23	C1D15		5	Q3W	14	-75
S23	C2D1	pre-infusion	5	Q3W	21	-83
S23	C2D1	EOI+4Hr	5	Q3W	21.1667	-83
S23	C2D8		5	Q3W	28	-88
S23	C2D15		5	Q3W	35	-87
S19	C1D1	Pre-Infusion	5	Q3W	0	0
S19	C1D1	EOI+15min	5	Q3W	0.0104167	-61
S19	C1D1	EOI+6Hr	5	Q3W	0.25	-61
S19	C1D2		5	Q3W	1	-57
S19	C1D5		5	Q3W	4	-69
S19	C1D8		5	Q3W	7	-76
S19	C1D11		5	Q3W	10	-82
S19	C1D15		5	Q3W	14	-86
S19	C1D19		5	Q3W	18	-87
S19	C2D1	Pre-Infusion	5	Q3W	21	-87
S19	C2D1	EOI+4Hr	5	Q3W	21.1667	-87
S19	C2D8		5	Q3W	28	-83
S19	C2D15		5	Q3W	35	-87
S33	C1D1	Pre-Infusion	6	Q3W	0	0
S33	C1D1	EOI+15min	6	Q3W	0.0104167	-57
S33	C1D1	EOI+6Hr	6	Q3W	0.25	-55
S33	C1D2	N/A	6	Q3W	1	-48
S33	C1D5	N/A	6	Q3W	1	-41
S33	C1D8		6	Q3W	7	-25
S30	C1D1	Pre-Infusion	6	Q3W	0	0
S30	C1D1	EOI+6Hr	6	Q3W	0.25	-66
S30	C1D2		6	Q3W	1	-60
S30	C1D5		6	Q3W	4	-65
S30	C1D8		6	Q3W	7	-66
S30	C1D11		6	Q3W	10	-68
S30	C1D15		6	Q3W	14	-72
S30	C1D19		6	Q3W	18	-90
S30	C2D1	Pre-Infusion	6	Q3W	21	-95
S30	C2D1	EOI+4Hr	6	Q3W	21.1667	-95
S42	C1D1	Pre-Infusion	6b	Q1W	0	0
S42	C1D1	EOI+15min	6b	Q1W	0.0104167	-60
S42	C1D1	EOI+6Hr	6b	Q1W	0.25	-55
S42	C1D2	N/A	6b	Q1W	1	-53
S42	C1D8	Pre-Infusion	6b	Q1W	7	-53
S42	C1D11	N/A	6b	Q1W	10	-58
S42	C1D15	Pre-Infusion	6b	Q1W	14	-59
S42	C1D19	N/A	6b	Q1W	18	-61
S42	C2D1	Pre-Infusion	6b	Q1W	21	-63
S42	C2D1	EOI+4Hr	6b	Q1W	21.1667	-63
S42	C2D8	Pre-Infusion	6b	Q1W	28	-79
S42	C2D15	Pre-Infusion	6b	Q1W	35	-84
S42	C3D1	Pre-Infusion	6b	Q1W	42	-85
S42	C3D8	Pre-Infusion	6b	Q1W	49	-74
S42	C3D15	Pre-Infusion	6b	Q1W	56	-68
S42	C4D1	Pre-Infusion	6b	Q1W	63	-57
S42	C4D8	Pre-Infusion	6b	Q1W	70	-24
S43	C1D1	Pre-Infusion	6b	Q1W	0	0
S43	C1D1	EOI+15min	6b	Q1W	0.0104167	-58
S43	C1D1	EOI+6Hr	6b	Q1W	0.25	-57
S43	C1D2	N/A	6b	Q1W	1	-54
S43	C1D5	N/A	6b	Q1W	4	-57
S43	C1D11	N/A	6b	Q1W	10	-73
S43	C1D19	N/A	6b	Q1W	18	-74
S43	C2D1	EOI+4Hr	6b	Q1W	21.17	-68
S43	C2D1	Pre-Infusion	6b	Q1W	21	-71
S43	C2D8	Pre-Infusion	6b	Q1W	28	-46
S43	C2D15	Pre-Infusion	6b	Q1W	35	-8
S43	C3D1	Pre-Infusion	6b	Q1W	42	-40
S43	C3D8	Pre-Infusion	6b	Q1W	49	-31
S43	C3D15	Pre-Infusion	6b	Q1W	56	-16
S43	C4D1	Pre-Infusion	6b	Q1W	63	-37
S43	C4D8	Pre-Infusion	6b	Q1W	70	-34
S4	C1D1	Pre-Infusion	2	Q3W	0	0
S4	C1D1	EOI+15min	2	Q3W	0.0104167	-60
S4	C1D1	EOI+6Hr	2	Q3W	0.25	-57
S4	C1D2		2	Q3W	1	-56
S4	C1D5		2	Q3W	4	-49
S4	C1D8		2	Q3W	7	-54
S4	C1D11		2	Q3W	10	-67
S4	C1D15		2	Q3W	14	-69
S4	C1D19*		2	Q3W	18	-75
S4	C2D1	Pre-Infusion	2	Q3W	21	-75
S4	C2D1	EOI+4Hr	2	Q3W	21.1667	-79
S4	C2D8		2	Q3W	28	-73
S4	C2D15		2	Q3W	35	-63
S4	C3D1	Pre-Infusion	2	Q3W	42	-52
S4	C3D1	EOI+4Hr	2	Q3W	42.1667	-75
S4	C3D8		2	Q3W	49	-79
S4	C3D15		2	Q3W	56	-68
S4	C4D1	Pre-Infusion	2	Q3W	63	-47
S4	C4D8		2	Q3W	70	-79
S4	C5D1	Pre-Infusion	2	Q3W	84	-46
S5	C1D1	Pre-Infusion	3	Q3W	0	0
S5	C1D1	EOI+15min	3	Q3W	0.0104167	-64
S5	C1D1	EOI+6Hr	3	Q3W	0.25	-63
S5	C1D2		3	Q3W	1	-65
S5	C1D5		3	Q3W	4	-72
S5	C1D8		3	Q3W	7	-82
S5	C1D11		3	Q3W	10	-82
S5	C1D15		3	Q3W	14	-78
S5	C1D19		3	Q3W	18	-51
S5	C2D1	Pre-Infusion	3	Q3W	21	-50
S5	C2D1	EOI+4Hr	3	Q3W	21.1667	-78
S5	C2D8		3	Q3W	28	-89
S9	C1D1	Pre-Infusion	4	Q3W	0	0
S9	C1D1	EOI+15min	4	Q3W	0.0104167	-62
S9	C1D1	EOI+6Hr	4	Q3W	0.25	-60
S9	C1D2		4	Q3W	1	-57
S9	C1D5		4	Q3W	4	-75
S9	C1D8		4	Q3W	7	-82
S9	C1D11		4	Q3W	10	-93
S9	C1D15		4	Q3W	14	-95
S9	C1D19		4	Q3W	18	-69
S9	C2D1	Pre-Infusion	4	Q3W	21	-61
S9	C2D8		4	Q3W	28	-91
S9	C2D15		4	Q3W	35	-50
S9	C3D1	Pre-Infusion	4	Q3W	42	-8
S9	C3D1	EOI+4Hr	4	Q3W	42.1667	-90
S9	C3D8		4	Q3W	49	-22
S9	C3D15		4	Q3W	56	0
S9	C4D1	Pre-Infusion	4	Q3W	63	7
S12	C1D1	Pre-Infusion	4	Q3W	0	0
S12	C1D1	EOI+15min	4	Q3W	0.0104167	-58
S12	C1D1	EOI+6Hr	4	Q3W	0.25	-57
S12	C1D2		4	Q3W	1	-52
S12	C1D5		4	Q3W	4	-60
S12	C1D8		4	Q3W	7	-71
S12	C1D11		4	Q3W	10	-86
S12	C1D15		4	Q3W	14	-92
S12	C1D19		4	Q3W	18	-67
S12	C2D1	Pre-Infusion	4	Q3W	21	-49
S12	C2D1	EOI+4Hr	4	Q3W	21.1667	-89
S12	C2D8		4	Q3W	28	-78
S12	C2D15		4	Q3W	35	-35
S20	C1D1	Pre-Infusion	5	Q3W	0	0
S20	C1D1	EOI+15min	5	Q3W	0.0104167	-54
S20	C1D1	EOI+6Hr	5	Q3W	0.25	-56
S20	C1D2		5	Q3W	1	-51
S20	C1D5		5	Q3W	4	-62
S20	C1D8		5	Q3W	7	-70
S20	C1D11		5	Q3W	10	-84
S20	C1D15		5	Q3W	14	-95
S20	C1D19	N/A	5	Q3W	18	-75
S20	C2D1	Pre-Infusion	5	Q3W	21	-54
S20	C2D1	EOI+4Hr	5	Q3W	21.1667	-87
S20	C2D8		5	Q3W	28	-86
S20	C2D15		5	Q3W	35	-41
S22	C1D1	Pre-Infusion	5	Q3W	0	0
S22	C1D1	EOI+15min	5	Q3W	0.0104167	-57
S22	C1D1	EOI+6Hr	5	Q3W	0.25	-51
S22	C1D2		5	Q3W	1	-50
S22	C1D5		5	Q3W	4	-50
S22	C1D8		5	Q3W	7	-55
S22	C1D11		5	Q3W	10	-60
S22	C1D15		5	Q3W	14	-68
S22	C1D19		5	Q3W	18	-68
S22	C2D1	Pre-Infusion	5	Q3W	21	-73
S22	C2D1	EOI+4Hr	5	Q3W	21.1667	-73
S22	C2D8		5	Q3W	28	-63
S22	C2D15		5	Q3W	35	-73
S24	C1D1	Pre-Infusion	5b	Q1W	0	0
S24	C1D1	EOI+6Hr	5b	Q1W	0.25	-63
S24	C1D2		5b	Q1W	1	-61
S24	C1D5		5b	Q1W	4	-53
S24	C1D8	Pre-Infusion	5b	Q1W	7	-66
S24	C1D11		5b	Q1W	10	-73
S24	C1D15	Pre-Infusion	5b	Q1W	14	-76
S24	C1D19		5b	Q1W	18	-72
S24	C2D1	Pre-Infusion	5b	Q1W	21	-72
S24	C2D8	Pre-Infusion	5b	Q1W	28	-72
S24	C2D15	Pre-Infusion	5b	Q1W	35	-77
S24	C3D1	Pre-Infusion	5b	Q1W	42	-74
S24	C3D8	Pre-Infusion	5b	Q1W	49	-69
S24	C3D15	Pre-Infusion	5b	Q1W	56	-73
S24	C4D1	Pre-Infusion	5b	Q1W	63	-70
S24	C4D8	Pre-Infusion	5b	Q1W	70	-75
S24	C5D1	Pre-Infusion	5b	Q1W	84	-71
S25	C1D1	Pre-Infusion	5b	Q1W	0	0
S25	C1D1	EOI+15min	5b	Q1W	0.0104167	-58
S25	C1D1	EOI+6Hr	5b	Q1W	0.25	-59
S25	C1D2		5b	Q1W	1	-57
S25	C1D5		5b	Q1W	4	-71
S25	C1D8	Pre-Infusion	5b	Q1W	7	-85
S25	C1D11		5b	Q1W	10	-81
S25	C1D15	Pre-Infusion	5b	Q1W	14	-82
S25	C1D19		5b	Q1W	18	-78
S25	C2D1	Pre-Infusion	5b	Q1W	21	-79
S25	C2D1	EOI+4Hr	5b	Q1W	21.1667	-78
S25	C2D8	Pre-Infusion	5b	Q1W	28	-73
S25	C2D15	Pre-Infusion	5b	Q1W	35	-72
S25	C3D1	Pre-Infusion	5b	Q1W	42	-75
S25	C3D8	Pre-Infusion	5b	Q1W	49	-74
S25	C3D15	Pre-Infusion	5b	Q1W	56	-75
S25	C4D1	Pre-Infusion	5b	Q1W	63	-77
S25	C4D8	Pre-Infusion	5b	Q1W	70	-73
S25	C5D1	Pre-Infusion	5b	Q1W	84	-61
S31	C1D1	Pre-Infusion	6	Q3W	0	0
S31	C1D1	EOI+15min	6	Q3W	0.0104167	-57
S31	C1D1	EOI+6Hr	6	Q3W	0.25	-61
S31	C1D2		6	Q3W	1	-57
S31	C1D5		6	Q3W	4	-53
S31	C1D8		6	Q3W	7	-60
S31	C1D11		6	Q3W	10	-53
S31	C1D15		6	Q3W	14	-55
S31	C1D19		6	Q3W	18	-56
S31	C2D1	Pre-Infusion	6	Q3W	21	-63
S31	C2D1	EOI+4Hr	6	Q3W	21.1667	-64
S31	C2D8		6	Q3W	28	-59
S31	C2D15		6	Q3W	35	-59
S31	C3D1	Pre-Infusion	6	Q3W	42	-70
S31	C3D1	EOI+4Hr	6	Q3W	42.1667	-70
S31	C3D8		6	Q3W	49	-72
S31	C3D15		6	Q3W	56	-95
S31	C4D1	Pre-Infusion	6	Q3W	63	-83
S31	C4D8		6	Q3W	70	-89
S26	C1D1	Pre-Infusion	5b	Q1W	0	0
S26	C1D1	EOI+15min	5b	Q1W	0.0104167	-59
S26	C1D1	EOI+6Hr	5b	Q1W	0.25	-54
S26	C1D2		5b	Q1W	1	-49
S26	C1D5		5b	Q1W	4	-61
S26	C1D8	Pre-Infusion	5b	Q1W	7	-74
S26	C1D11		5b	Q1W	10	-67
S26	C1D15	Pre-Infusion	5b	Q1W	14	-74
S26	C1D19		5b	Q1W	18	-67
S26	C2D1	Pre-Infusion	5b	Q1W	21	-71
S26	C2D1	EOI+4Hr	5b	Q1W	21.1667	-69
S26	C2D8	Pre-Infusion	5b	Q1W	28	-69
S26	C2D15	Pre-Infusion	5b	Q1W	35	-69
S26	C3D1	Pre-Infusion	5b	Q1W	42	-58
S26	C3D8	Pre-Infusion	5b	Q1W	49	-53
S26	C3D15	Pre-Infusion	5b	Q1W	56	-43
S28	C1D1	Pre-Infusion	5b	Q1W	0	0
S28	C1D1	EOI+15min	5b	Q1W	0.0104167	-58
S28	C1D2		5b	Q1W	1	-52
S28	C1D5	Pre-Infusion	5b	Q1W	4	-56
S28	C1D8	Pre-Infusion	5b	Q1W	7	-70
S28	C1D11		5b	Q1W	10	-70
S28	C1D15	Pre-Infusion	5b	Q1W	14	-79
S28	C1D19		5b	Q1W	18	-79
S28	C2D1	Pre-Infusion	5b	Q1W	21	-82
S28	C2D1	EOI+4Hr	5b	Q1W	21.1667	-84
S28	C2D8	Pre-Infusion	5b	Q1W	28	-81
S28	C2D15	Pre-Infusion	5b	Q1W	35	-79
S36	C1D1	Pre-Infusion	6	Q3W	0	0
S36	C1D1	EOI+15min	6	Q3W	0.0104167	-61
S36	C1D1	EOI+6Hr	6	Q3W	0.25	-64
S36	C1D2		6	Q3W	1	-55
S36	C1D5		6	Q3W	4	-51
S36	C1D8		6	Q3W	7	-51
S36	C1D11		6	Q3W	10	-51
S36	C1D15		6	Q3W	14	-52
S36	C1D19		6	Q3W	18	-53
S36	C2D1	Pre-Infusion	6	Q3W	21	-58
S36	C2D1	EOI+4Hr	6	Q3W	21.1667	-56
S36	C2D8		6	Q3W	28	-51
S29	C1D1	Pre-Infusion	5b	Q1W	0	0
S29	C1D1	EOI+15min	5b	Q1W	0.0104167	-60
S29	C1D1	EOI+6Hr	5b	Q1W	0.25	-59
S29	C1D2		5b	Q1W	1	-56
S29	C1D5		5b	Q1W	4	-69
S29	C1D8	Pre-Infusion	5b	Q1W	7	-83
S29	C1D11		5b	Q1W	10	-78
S29	C1D15	Pre-Infusion	5b	Q1W	14	-80
S29	C2D1	Pre-Infusion	5b	Q1W	21	-80
S29	C2D1	EOI+4Hr	5b	Q1W	21.1667	-81
S29	C2D8	Pre-Infusion	5b	Q1W	28	-84
S29	C2D15	Pre-Infusion	5b	Q1W	35	-85
S29	C3D1	Pre-Infusion	5b	Q1W	42	-88
S29	C3D8	Pre-Infusion	5b	Q1W	49	-89
S29	C3D15	Pre-Infusion	5b	Q1W	56	-90
S29	C4D1	Pre-Infusion	5b	Q1W	63	-90
S29	C4D8	Pre-Infusion	5b	Q1W	70	-90
S29	C5D1	Pre-Infusion	5b	Q1W	84	-90
S37	C1D1	Pre-Infusion	6	Q3W	0	0
S37	C1D1	EOI+15min	6	Q3W	0.0104167	-65
S37	C1D1	EOI+6Hr	6	Q3W	0.25	-61
S37	C1D5		6	Q3W	4	-64
S37	C1D8		6	Q3W	7	-67
S37	C1D11		6	Q3W	10	-69
S37	C1D15		6	Q3W	14	-78
S37	C1D19		6	Q3W	18	-85
S37	C2D1	Pre-Infusion	6	Q3W	21	-89
S37	C2D1	EOI+4Hr	6	Q3W	21.1667	-90
S37	C2D8	Pre-Infusion	6	Q3W	28	-85
S37	C2D15	N/A	6	Q3W	35	-95
S45	C1D1	Pre-Infusion	6b	Q1W	0	0
S45	C1D1	EOI+15min	6b	Q1W	0.0104167	-57
S45	C1D1	EOI+6Hr	6b	Q1W	0.25	-52
S45	C1D2	N/A	6b	Q1W	1	-53
S45	C1D5	N/A	6b	Q1W	4	-47
S45	C1D8	Pre-Infusion	6b	Q1W	7	-52
S45	C1D11	N/A	6b	Q1W	10	-54
S40	C1D1	Pre-Infusion	6b	Q1W	0	0
S40	C1D1	EOI+15min	6b	Q1W	0.0104167	-66
S40	C1D1	EOI+6Hr	6b	Q1W	0.25	-61
S40	C1D2	N/A	6b	Q1W	1	-60
S40	C1D5	N/A	6b	Q1W	4	-60
S40	C1D8	Pre-Infusion	6b	Q1W	7	-68
S40	C1D11	N/A	6b	Q1W	10	-70
S40	C1D15	Pre-Infusion	6b	Q1W	14	-88
S40	C1D19	N/A	6b	Q1W	18	-97
S41	C1D1	Pre-Infusion	6b	Q1W	0	0
S41	C1D1	EOI+15min	6b	Q1W	0.0104167	-60
S41	C1D1	EOI+6Hr	6b	Q1W	0.25	-53
S41	C1D2	N/A	6b	Q1W	1	-58
S41	C1D5	N/A	6b	Q1W	4	-59
S41	C1D8	Pre-Infusion	6b	Q1W	7	-67
S41	C1D11	N/A	6b	Q1W	10	-62
S39	C1D1	Pre-Infusion	6b	Q1W	0	0
S39	C1D1	EOI+15min	6b	Q1W	0.0104167	-60
S39	C1D1	EOI+6Hr	6b	Q1W	0.25	-60
S39	C1D2	N/A	6b	Q1W	1	-58
S39	C1D5	N/A	6b	Q1W	4	-58
S39	C1D8	Pre-Infusion	6b	Q1W	7	-70
S39	C1D11	N/A	6b	Q1W	10	-67
S39	C1D15	Pre-Infusion	6b	Q1W	14	-77
S39	C1D19	Pre-Infusion	6b	Q1W	18	-75
S39	C2D1	Pre-Infusion	6b	Q1W	21	-78
S39	C2D1	EOI+4Hr	6b	Q1W	21.1667	-81
S39	C2D8	Pre-Infusion	6b	Q1W	28	-77
S39	C2D15	Pre-Infusion	6b	Q1W	35	-78
S39	C3D1	Pre-Infusion	6b	Q1W	42	-76
S39	C3D8	Pre-Infusion	6b	Q1W	49	-79
S39	C3D15	Pre-Infusion	6b	Q1W	56	-77
S39	C4D1	Pre-Infusion	6b	Q1W	63	-78
S39	C4D8	Pre-Infusion	6b	Q1W	70	-76
S6	C1D1	Pre-Infusion	3	Q3W	0	0
S6	C1D1	EOI+15min	3	Q3W	0.0104167	-63
S6	C1D1	EOI+6Hr	3	Q3W	0.25	-62
S6	C1D2		3	Q3W	1	-63
S6	C1D5		3	Q3W	4	-83
S6	C1D8		3	Q3W	7	-90
S6	C1D11		3	Q3W	10	-91
S6	C1D15		3	Q3W	14	-74
S6	C1D19		3	Q3W	18	-47
S6	C2D1	Pre-Infusion	3	Q3W	21	-35
S6	C2D1	EOI+4Hr	3	Q3W	21.1667	-73
S6	C2D8		3	Q3W	28	-84
S6	C2D15		3	Q3W	35	-56
S17	C1D1	pre-infusion	4b	Q1W	0	0
S17	C1D1	EOI+15min	4b	Q1W	0.0104167	-62
S17	C1D1	EOI+6Hr	4b	Q1W	0.25	-64
S17	C1D2		4b	Q1W	1	-59
S17	C1D5		4b	Q1W	4	-73
S17	C1D8	pre-infusion	4b	Q1W	7	-82
S17	C1D11		4b	Q1W	10	-72
S17	C1D15	pre-infusion	4b	Q1W	14	-80
S17	C1D19		4b	Q1W	18	-83
S17	C2D1	pre-infusion	4b	Q1W	21	-80
S17	C2D1	EOI+4Hr	4b	Q1W	21.1667	-78
S17	C2D8	pre-infusion	4b	Q1W	28	-77
S17	C2D15	Pre-Infusion	4b	Q1W	35	-75
S32	C1D1	Pre-Infusion	6	Q3W	0	0
S32	C1D1	EOI+15min	6	Q3W	0.0104167	-60
S32	C1D1	EOI+6Hr	6	Q3W	0.25	-60
S32	C1D2		6	Q3W	1	-59
S32	C1D5		6	Q3W	4	-57
S32	C1D8		6	Q3W	7	-51
S32	C1D11		6	Q3W	10	-58
S32	C1D15		6	Q3W	14	-60
S32	C1D19		6	Q3W	18	-63
S32	C2D1	Pre-Infusion	6	Q3W	21	-66
S32	C2D1	EOI+4Hr	6	Q3W	21.1667	-69
S32	C2D8		6	Q3W	28	-63
S32	C2D15		6	Q3W	35	-64
S32	C3D1	Pre-Infusion	6	Q3W	42	-72
S32	C3D1	EOI+4Hr	6	Q3W	42.1667	-71
S32	C3D8		6	Q3W	49	-64
S32	C3D15		6	Q3W	56	-65
S32	C4D1	Pre-Infusion	6	Q3W	63	-70
S32	C4D8		6	Q3W	70	-63
S46	C1D1	Pre-Infusion	6b	Q1W	0	0
S46	C1D1	EOI+15min	6b	Q1W	0.0104167	-59
S46	C1D1	EOI+6Hr	6b	Q1W	0.25	-56
S46	C1D2	N/A	6b	Q1W	1	-51
S46	C1D5	N/A	6b	Q1W	4	-58
S46	C1D8	Pre-Infusion	6b	Q1W	7	-65
S46	C1D11	N/A	6b	Q1W	10	-64
S46	C1D15	Pre-Infusion	6b	Q1W	14	-66
S46	C1D19	N/A	6b	Q1W	18	-76
S34	C1D1	Pre-Infusion	6	Q3W	0	0
S34	C1D1	EOI+15min	6	Q3W	0.0104167	-60
S34	C1D1	EOI+6Hr	6	Q3W	0.25	-55
S34	C1D2	N/A	6	Q3W	1	-55
S34	C1D5	N/A	6	Q3W	1	-55
S34	C1D8	N/A	6	Q3W	7	-53
S34	C1D11	N/A	6	Q3W	10	-56
S34	C1D15	N/A	6	Q3W	14	-58
S34	C1D19	N/A	6	Q3W	18	-60
S34	C2D1	Pre-Infusion	6	Q3W	21	-67
S34	C2D1	EOI+4Hr	6	Q3W	21.1667	-64
S34	C2D8	N/A	6	Q3W	28	-55
S34	C2D15	N/A	6	Q3W	35	-53

## Sheet: Fig. 4a_sCD40%
Subject ID	Visit	Timepoint	Cohort	Dosing Schedule	Trial Day	sCD40 (%change)
S1	C1D1	Pre-Infusion	1	Q3W	0	0					Legend:
S1	C1D1	EOI+15min	1	Q3W	0.0104167	-4.1					EOI+15min:	15 min after end of infusion
S1	C1D1	EOI+6Hr	1	Q3W	0.25	0.3					EOI+4Hr:	4h after end of infusion
S1	C1D2		1	Q3W	1	5.8					EOI+6Hr:	6h after end of infusion
S1	C1D5		1	Q3W	4	-17.3
S1	C1D8		1	Q3W	7	-11.3
S1	C1D11		1	Q3W	10	-9.4
S1	C1D15		1	Q3W	14	-12.1
S1	C1D19		1	Q3W	18	-15.1
S1	C2D1	Pre-Infusion	1	Q3W	21	-13
S1	C2D1	EOI+4Hr	1	Q3W	21.1667	-25.7
S1	C2D8		1	Q3W	28	6.6
S1	C2D15		1	Q3W	35	1.7
S1	C3D1	Pre-Infusion	1	Q3W	42	-17.4
S1	C3D1	EOI+4Hr	1	Q3W	42.1667	-2.8
S1	C3D8		1	Q3W	49	-24.1
S1	C3D15		1	Q3W	56	-11.5
S1	C4D1	Pre-Infusion	1	Q3W	63	-20.4
S2	C1D1	Pre-Infusion	1	Q3W	0	0
S2	C1D1	EOI+15min	1	Q3W	0.0104167	-6
S2	C1D1	EOI+6Hr	1	Q3W	0.25	-5
S2	C1D2		1	Q3W	1	3.2
S2	C1D5		1	Q3W	4	-11
S2	C1D8		1	Q3W	7	-0.2
S2	C1D11		1	Q3W	10	9.9
S2	C1D15		1	Q3W	14	7.9
S2	C1D19		1	Q3W	18	-2.3
S2	C2D1	Pre-Infusion	1	Q3W	21	-11
S2	C2D1	EOI+4Hr	1	Q3W	21.1667	24.7
S2	C2D8		1	Q3W	28	18.8
S3	C1D1	Pre-Infusion	2	Q3W	0	0
S3	C1D1	EOI+15min	2	Q3W	0.0104167	-7.1
S3	C1D1	EOI+6Hr	2	Q3W	0.25	0.1
S3	C1D2		2	Q3W	1	-8.8
S3	C1D5		2	Q3W	4	-0.9
S3	C1D8		2	Q3W	7	9.8
S3	C1D11		2	Q3W	10	-3.8
S3	C1D15		2	Q3W	14	12.4
S3	C1D19		2	Q3W	18	-6
S3	C2D1	Pre-Infusion	2	Q3W	21	5
S3	C2D1	EOI+4Hr	2	Q3W	21.1667	-1.6
S3	C2D8		2	Q3W	28	-0.8
S3	C2D15		2	Q3W	35	12.9
S4	C1D1	Pre-Infusion	2	Q3W	0	0
S4	C1D1	EOI+15min	2	Q3W	0.0104167	6.7
S4	C1D1	EOI+6Hr	2	Q3W	0.25	40.9
S4	C1D2		2	Q3W	1	39.8
S4	C1D5		2	Q3W	4	20.3
S4	C1D8		2	Q3W	7	31.3
S4	C1D11		2	Q3W	10	37.5
S4	C1D15		2	Q3W	14	10.4
S4	C1D19*		2	Q3W	18	-1.6
S4	C2D1	Pre-Infusion	2	Q3W	21	18.5
S4	C2D1	EOI+4Hr	2	Q3W	21.1667	16.6
S4	C2D8		2	Q3W	28	24.1
S4	C2D15		2	Q3W	35	-5.8
S4	C3D1	Pre-Infusion	2	Q3W	42	-13
S4	C3D1	EOI+4Hr	2	Q3W	42.1667	4
S4	C3D8		2	Q3W	49	4.4
S4	C3D15		2	Q3W	56	3.1
S4	C4D1	Pre-Infusion	2	Q3W	63	-3.5
S4	C4D8		2	Q3W	70	-4
S4	C5D1	Pre-Infusion	2	Q3W	84	-3
S7	C1D1	Pre-Infusion	3	Q3W	0	0
S7	C1D1	EOI+15min	3	Q3W	0.0104167	3.8
S7	C1D1	EOI+6Hr	3	Q3W	0.25	6.1
S7	C1D2		3	Q3W	1	-15.3
S7	C1D5		3	Q3W	4	19.1
S7	C1D8		3	Q3W	7	44.7
S7	C1D11		3	Q3W	10	26.1
S7	C1D15		3	Q3W	14	38.1
S7	C1D19		3	Q3W	18	33.8
S7	C2D1	Pre-Infusion	3	Q3W	21	26.7
S7	C2D1	EOI+4Hr	3	Q3W	21.1667	46.6
S5	C1D1	Pre-Infusion	3	Q3W	0	0
S5	C1D1	EOI+15min	3	Q3W	0.0104167	-3.8
S5	C1D1	EOI+6Hr	3	Q3W	0.25	2.9
S5	C1D2		3	Q3W	1	10.8
S5	C1D5		3	Q3W	4	-1.8
S5	C1D8		3	Q3W	7	-2.4
S5	C1D11		3	Q3W	10	0.4
S5	C1D15		3	Q3W	14	3.9
S5	C1D19		3	Q3W	18	5.8
S5	C2D1	Pre-Infusion	3	Q3W	21	-13.4
S5	C2D1	EOI+4Hr	3	Q3W	21.1667	-5.5
S5	C2D8		3	Q3W	28	8.6
S6	C1D1	Pre-Infusion	3	Q3W	0	0
S6	C1D1	EOI+15min	3	Q3W	0.0104167	-2.2
S6	C1D1	EOI+6Hr	3	Q3W	0.25	3.4
S6	C1D2		3	Q3W	1	4.7
S6	C1D5		3	Q3W	4	-9.8
S6	C1D8		3	Q3W	7	6.6
S6	C1D11		3	Q3W	10	-14.9
S6	C1D15		3	Q3W	14	-11.9
S6	C1D19		3	Q3W	18	-27.4
S6	C2D1	Pre-Infusion	3	Q3W	21	-35.8
S6	C2D1	EOI+4Hr	3	Q3W	21.1667	-25
S6	C2D8		3	Q3W	28	-15.4
S6	C2D15		3	Q3W	35	-16.8
S10	C1D1	Pre-Infusion	4	Q3W	0	0
S10	C1D1	EOI+15min	4	Q3W	0.0104167	2.6
S10	C1D1	EOI+6Hr	4	Q3W	0.25	35
S10	C1D2		4	Q3W	1	7.8
S10	C1D5		4	Q3W	4	20.8
S10	C1D8		4	Q3W	7	-4.4
S10	C1D11		4	Q3W	10	15.8
S10	C1D15		4	Q3W	14	23.6
S10	C1D19		4	Q3W	18	42
S10	C2D1	Pre-Infusion	4	Q3W	21	34.9
S10	C2D1	EOI+4Hr	4	Q3W	21.1667	40
S10	C2D8		4	Q3W	28	26
S10	C2D15		4	Q3W	35	62.4
S11	C1D1	Pre-Infusion	4	Q3W	0	0
S11	C1D1	EOI+15min	4	Q3W	0.0104167	7
S11	C1D1	EOI+6Hr	4	Q3W	0.25	8.4
S11	C1D2		4	Q3W	1	9.3
S11	C1D5		4	Q3W	4	26.2
S11	C1D8		4	Q3W	7	33.4
S11	C1D11		4	Q3W	10	13.4
S11	C1D15		4	Q3W	14	10.9
S11	C1D19		4	Q3W	18	8.5
S11	C2D1	Pre-Infusion	4	Q3W	21	34.6
S11	C2D1	EOI+4Hr	4	Q3W	21.1667	48.8
S11	C2D8		4	Q3W	28	20.7
S11	C2D15		4	Q3W	35	-10.6
S8	C1D1	Pre-Infusion	4	Q3W	0	0
S8	C1D1	EOI+15min	4	Q3W	0.0104167	13
S8	C1D1	EOI+6Hr	4	Q3W	0.25	42.6
S8	C1D2		4	Q3W	1	35.5
S8	C1D5		4	Q3W	4	15.5
S8	C1D8		4	Q3W	7	27.9
S8	C1D11		4	Q3W	10	25.2
S8	C1D15		4	Q3W	14	13.3
S8	C1D19		4	Q3W	18	1.9
S8	C2D1	Pre-Infusion	4	Q3W	21	15.3
S8	C2D1	EOI+4Hr	4	Q3W	21.1667	33.4
S8	C2D8		4	Q3W	28	21.3
S8	C2D15		4	Q3W	35	10.7
S8	C3D1	Pre-Infusion	4	Q3W	42	15.6
S8	C3D1	EOI+4Hr	4	Q3W	42.1667	46.8
S8	C3D8		4	Q3W	49	45.6
S8	C3D15		4	Q3W	56	10.7
S13	C1D1	Pre-Infusion	4	Q3W	0	0
S13	C1D1	EOI+15min	4	Q3W	0.0104167	10.9
S13	C1D1	EOI+6Hr	4	Q3W	0.25	29.2
S13	C1D2		4	Q3W	1	13.4
S13	C1D5		4	Q3W	4	9
S13	C1D8		4	Q3W	7	-23.9
S13	C1D11		4	Q3W	10	-9.1
S13	C1D15		4	Q3W	14	34.5
S13	C2D1	Pre-Infusion	4	Q3W	21	-5.6
S13	C2D1	EOI+4Hr	4	Q3W	21.1667	19.8
S13	C2D8		4	Q3W	28	-1.9
S13	C2D15		4	Q3W	35	-20.4
S13	C3D1	Pre-Infusion	4	Q3W	42	-23.3
S13	C3D1	EOI+4Hr	4	Q3W	42.1667	-2
S13	C3D8		4	Q3W	49	-13.8
S13	C3D15		4	Q3W	56	-32.6
S13	C4D1		4	Q3W	63	-14.1
S13	C4D8		4	Q3W	70	-5
S9	C1D1	Pre-Infusion	4	Q3W	0	0
S9	C1D1	EOI+15min	4	Q3W	0.0104167	20.8
S9	C1D1	EOI+6Hr	4	Q3W	0.25	52.1
S9	C1D2		4	Q3W	1	64.3
S9	C1D5		4	Q3W	4	47.7
S9	C1D8		4	Q3W	7	82.7
S9	C1D11		4	Q3W	10	37
S9	C1D15		4	Q3W	14	46.1
S9	C1D19		4	Q3W	18	48.8
S9	C2D1	Pre-Infusion	4	Q3W	21	38.5
S9	C2D8		4	Q3W	28	48.7
S9	C2D15		4	Q3W	35	43.9
S9	C3D1	Pre-Infusion	4	Q3W	42	38.4
S9	C3D1	EOI+4Hr	4	Q3W	42.1667	70.6
S9	C3D8		4	Q3W	49	82.6
S9	C3D15		4	Q3W	56	67.9
S9	C4D1	Pre-Infusion	4	Q3W	63	51.8
S12	C1D1	Pre-Infusion	4	Q3W	0	0
S12	C1D1	EOI+15min	4	Q3W	0.0104167	4.8
S12	C1D1	EOI+6Hr	4	Q3W	0.25	25
S12	C1D2		4	Q3W	1	34.9
S12	C1D5		4	Q3W	4	7.6
S12	C1D8		4	Q3W	7	-14.2
S12	C1D11		4	Q3W	10	-0.7
S12	C1D15		4	Q3W	14	-10.4
S12	C1D19		4	Q3W	18	-0.4
S12	C2D1	Pre-Infusion	4	Q3W	21	-5.1
S12	C2D1	EOI+4Hr	4	Q3W	21.1667	61.3
S12	C2D8		4	Q3W	28	11.9
S12	C2D15		4	Q3W	35	1.9
S21	C1D1	Pre-Infusion	5	Q3W	0	0
S21	C1D1	EOI+15min	5	Q3W	0.0104167	27.9
S21	C1D1	EOI+6Hr	5	Q3W	0.25	64.9
S21	C1D2	N/A	5	Q3W	1	59.4
S21	C1D5	N/A	5	Q3W	4	39.5
S21	C1D8	N/A	5	Q3W	7	15.2
S21	C1D11	N/A	5	Q3W	10	11.8
S21	C1D15	N/A	5	Q3W	14	12.4
S21	C1D19	N/A	5	Q3W	18	15
S21	C2D1	Pre-Infusion	5	Q3W	21	8.9
S21	C2D1	EOI+4Hr	5	Q3W	21.1667	70.2
S18	C1D1	pre-infusion	5	Q3W	0	0
S18	C1D1	EOI+15min	5	Q3W	0.0104167	28.5
S18	C1D1	EOI+6Hr	5	Q3W	0.25	79.4
S18	C1D2		5	Q3W	1	71.7
S18	C1D5		5	Q3W	4	11.3
S18	C1D8	pre-infusion	5	Q3W	7	9.9
S18	C1D11		5	Q3W	10	-1.5
S18	C1D19		5	Q3W	18	-12.2
S18	C2D1	pre-infusion	5	Q3W	21	-6.3
S18	C2D1	EOI+4Hr	5	Q3W	21.1667	57.2
S18	C2D8	N/A	5	Q3W	28	39.6
S18	C2D15	N/A	5	Q3W	35	2.6
S23	C1D1	pre-infusion	5	Q3W	0	0
S23	C1D1	EOI+15min	5	Q3W	0.0104167	31.1
S23	C1D1	EOI+6Hr	5	Q3W	0.25	71.6
S23	C1D2		5	Q3W	1	64.6
S23	C1D5		5	Q3W	4	25.3
S23	C1D8		5	Q3W	7	6
S23	C1D11		5	Q3W	10	20
S23	C1D15		5	Q3W	14	19.9
S23	C2D1	pre-infusion	5	Q3W	21	-14.5
S23	C2D1	EOI+4Hr	5	Q3W	21.1667	45.6
S23	C2D8		5	Q3W	28	-4.7
S23	C2D15		5	Q3W	35	0.7
S19	C1D1	pre-infusion	5	Q3W	0	0
S19	C1D1	EOI+15min	5	Q3W	0.0104167	34.7
S19	C1D1	EOI+6Hr	5	Q3W	0.25	107.2
S19	C1D2		5	Q3W	1	76
S19	C1D5		5	Q3W	4	80.9
S19	C1D8		5	Q3W	7	71
S19	C1D11		5	Q3W	10	64.6
S19	C1D15		5	Q3W	14	58.5
S19	C1D19	N/A	5	Q3W	18	63.5
S19	C2D1	Pre-Infusion	5	Q3W	21	60.6
S19	C2D1	EOI+4Hr	5	Q3W	21.1667	169.3
S19	C2D8	N/A	5	Q3W	28	114.1
S19	C2D15	N/A	5	Q3W	35	83.6
S20	C1D1	pre-infusion	5	Q3W	0	0
S20	C1D1	EOI+15min	5	Q3W	0.0104167	27.9
S20	C1D1	EOI+6Hr	5	Q3W	0.25	95.9
S20	C1D2		5	Q3W	1	41.2
S20	C1D5		5	Q3W	4	93
S20	C1D8		5	Q3W	7	39.3
S20	C1D11	N/A	5	Q3W	10	39.1
S20	C1D15	N/A	5	Q3W	14	60.6
S20	C1D19	N/A	5	Q3W	18	35.6
S20	C2D1	Pre-Infusion	5	Q3W	21	8.8
S20	C2D1	EOI+4Hr	5	Q3W	21.1667	137
S20	C2D8	N/A	5	Q3W	28	41.9
S20	C2D15	N/A	5	Q3W	35	23
S22	C1D1	pre-infusion	5	Q3W	0	0
S22	C1D1	EOI+15min	5	Q3W	0.0104167	25.1
S22	C1D1	EOI+6Hr	5	Q3W	0.25	72.4
S22	C1D2		5	Q3W	1	62.3
S22	C1D5	N/A	5	Q3W	4	39.3
S22	C1D8	N/A	5	Q3W	7	35
S22	C1D11	N/A	5	Q3W	10	22.1
S22	C1D15		5	Q3W	14	3.8
S22	C1D19	N/A	5	Q3W	18	6.3
S22	C2D1	Pre-Infusion	5	Q3W	21	28.8
S22	C2D1	EOI+4Hr	5	Q3W	21.1667	108.1
S22	C2D8	N/A	5	Q3W	28	36.9
S22	C2D15	N/A	5	Q3W	35	18.6
S35	C1D1	Pre-Infusion	6	Q3W	0	0
S35	C1D1	EOI+15min	6	Q3W	0.0104167	24.1
S35	C2D15	N/A	6	Q3W	0.0104167	51.6
S35	C3D1	Pre-Infusion	6	Q3W	0.0104167	22.3
S35	C3D1	EOI+4Hr	6	Q3W	42.1667	92.1
S35	C3D8	N/A	6	Q3W	0.0104167	120.8
S35	C1D1	EOI+6Hr	6	Q3W	0.25	116.8
S35	C1D2	N/A	6	Q3W	1	123.2
S35	C1D5	N/A	6	Q3W	4	108.7
S35	C1D8	N/A	6	Q3W	7	63.9
S35	C1D11	N/A	6	Q3W	10	63.1
S35	C1D15	N/A	6	Q3W	14	51.7
S35	C1D19	N/A	6	Q3W	18	50.8
S35	C2D1	Pre-Infusion	6	Q3W	21	33
S35	C2D1	EOI+4Hr	6	Q3W	21.1667	120.2
S35	C2D8	N/A	6	Q3W	28	140.5
S35	C3D15	N/A	6	Q3W	56	55.5
S35	C4D1	Pre-Infusion	6	Q3W	63	25.3
S35	C4D8	N/A	6	Q3W	70	149.7
S33	C1D1	Pre-Infusion	6	Q3W	0	0
S33	C1D1	EOI+15min	6	Q3W	0.0104167	14.1
S33	C1D1	EOI+6Hr	6	Q3W	0.25	142.9
S33	C1D2	N/A	6	Q3W	1	199
S33	C1D5	N/A	6	Q3W	4	227.1
S33	C1D8	N/A	6	Q3W	7	196.4
S30	C1D1	Pre-Infusion	6	Q3W	0	0
S30	C1D1	EOI+6Hr	6	Q3W	0.25	74
S30	C1D2		6	Q3W	1	56.2
S30	C1D5	N/A	6	Q3W	4	143.8
S30	C1D8	N/A	6	Q3W	7	99.7
S30	C1D11	N/A	6	Q3W	10	60.6
S30	C1D15	N/A	6	Q3W	14	38.6
S30	C1D19	N/A	6	Q3W	18	34.3
S30	C2D1	Pre-Infusion	6	Q3W	21	46.5
S30	C2D1	EOI+4Hr	6	Q3W	21.1667	163.3
S31	C1D1	Pre-Infusion	6	Q3W	0	0
S31	C1D1	EOI+15min	6	Q3W	0.0104167	6.1
S31	C1D1	EOI+6Hr	6	Q3W	0.25	88.9
S31	C1D2	N/A	6	Q3W	1	155.3
S31	C1D5	N/A	6	Q3W	4	179.8
S31	C1D8	N/A	6	Q3W	7	138.3
S31	C1D11	N/A	6	Q3W	10	123.1
S31	C1D15	N/A	6	Q3W	14	88.7
S31	C1D19	N/A	6	Q3W	18	77.6
S31	C2D1	Pre-Infusion	6	Q3W	21	22.3
S31	C2D1	EOI+4Hr	6	Q3W	21.1667	70.4
S31	C2D8	N/A	6	Q3W	28	162.9
S31	C2D15	N/A	6	Q3W	35	88.1
S31	C3D1	Pre-Infusion	6	Q3W	42	20
S31	C3D1	EOI+4Hr	6	Q3W	42.1667	63.6
S31	C3D8	N/A	6	Q3W	49	108.6
S31	C3D15	N/A	6	Q3W	56	18.5
S31	C4D1	Pre-Infusion	6	Q3W	63	-2.6
S31	C4D8	N/A	6	Q3W	70	49.8
S36	C1D1	Pre-Infusion	6	Q3W	0	0
S36	C1D1	EOI+15min	6	Q3W	0.0104167	8.9
S36	C1D1	EOI+6Hr	6	Q3W	0.25	74.6
S36	C1D2	N/A	6	Q3W	1	117.2
S36	C1D5	N/A	6	Q3W	4	64.5
S36	C1D8	N/A	6	Q3W	7	69.6
S36	C1D11	N/A	6	Q3W	10	60.4
S36	C1D15	N/A	6	Q3W	14	66.4
S36	C1D19	N/A	6	Q3W	18	50.8
S36	C2D1	Pre-Infusion	6	Q3W	21	33.7
S36	C2D1	EOI+4Hr	6	Q3W	21.1667	67.8
S36	C2D8	N/A	6	Q3W	28	295
S37	C1D1	Pre-Infusion	6	Q3W	0	0
S37	C1D1	EOI+15min	6	Q3W	0.0104167	-2.6
S37	C1D1	EOI+6Hr	6	Q3W	0.25	66.6
S37	C1D5	N/A	6	Q3W	4	64.4
S37	C1D8	N/A	6	Q3W	7	77.7
S37	C1D11	N/A	6	Q3W	10	51.8
S37	C1D15	N/A	6	Q3W	14	29.9
S37	C1D19	N/A	6	Q3W	18	11
S37	C2D1	Pre-Infusion	6	Q3W	21	-10
S37	C2D1	EOI+4Hr	6	Q3W	21.1667	48.9
S37	C2D8	Pre-Infusion	6	Q3W	28	38.4
S37	C2D15	N/A	6	Q3W	35	-26.7
S32	C1D1	Pre-Infusion	6	Q3W	0	0
S32	C1D1	EOI+15min	6	Q3W	0.0104167	16
S32	C1D1	EOI+6Hr	6	Q3W	0.25	110.2
S32	C1D2	N/A	6	Q3W	1	195.7
S32	C1D5	N/A	6	Q3W	4	174.4
S32	C1D8	N/A	6	Q3W	7	179.9
S32	C1D11	N/A	6	Q3W	10	145.9
S32	C1D15	N/A	6	Q3W	14	82.3
S32	C1D19	N/A	6	Q3W	18	46.8
S32	C2D1	Pre-Infusion	6	Q3W	21	31.1
S32	C2D1	EOI+4Hr	6	Q3W	21.1667	85.1
S32	C2D8	N/A	6	Q3W	28	116.5
S32	C2D15	N/A	6	Q3W	35	72.9
S32	C3D1	Pre-Infusion	6	Q3W	42	30
S32	C3D1	EOI+4Hr	6	Q3W	42.1667	95.5
S32	C3D8	N/A	6	Q3W	49	168.5
S32	C3D15	N/A	6	Q3W	56	83.6
S32	C4D1	Pre-Infusion	6	Q3W	63	32.4
S32	C4D8	N/A	6	Q3W	70	184.6
S34	C1D1	Pre-Infusion	6	Q3W	0	0
S34	C1D1	EOI+6Hr	6	Q3W	0.25	121.5
S34	C1D2	N/A	6	Q3W	1	153.1
S34	C1D5	N/A	6	Q3W	4	146.2
S34	C1D8	N/A	6	Q3W	7	100.3
S34	C1D11	N/A	6	Q3W	10	67.2
S34	C1D15	N/A	6	Q3W	14	38.9
S34	C1D19	N/A	6	Q3W	18	23.8
S34	C2D1	Pre-Infusion	6	Q3W	21	5.9
S34	C2D1	EOI+4Hr	6	Q3W	21.1667	87
S34	C2D8	N/A	6	Q3W	28	97.1
S34	C2D15	N/A	6	Q3W	35	51.5
S34	C1D1	EOI+15min	6	Q3W	0.0104167	8.7
S14	C1D1	pre-infusion	4b	Q1W	0	0
S14	C1D1	EOI+15min	4b	Q1W	0.0104167	8.5
S14	C1D1	EOI+6Hr	4b	Q1W	0.25	47.7
S14	C1D2		4b	Q1W	1	57.1
S14	C1D5		4b	Q1W	4	21.7
S14	C1D8	pre-infusion	4b	Q1W	7	17.3
S14	C1D11		4b	Q1W	10	99.5
S14	C1D15	pre-infusion	4b	Q1W	14	35
S14	C1D19		4b	Q1W	18	36.9
S14	C2D1	pre-infusion	4b	Q1W	21	48.4
S14	C2D1	EOI+4Hr	4b	Q1W	21.1667	54.6
S14	C2D8	pre-infusion	4b	Q1W	28	48.2
S15	C1D1	pre-infusion	4b	Q1W	0	0
S15	C1D1	EOI+15min	4b	Q1W	0.0104167	-9.7
S15	C1D1	EOI+6Hr	4b	Q1W	0.25	10.8
S15	C1D2		4b	Q1W	1	-8.4
S15	C1D5		4b	Q1W	4	-0.4
S15	C1D8	Pre-Infusion	4b	Q1W	7	8
S15	C1D11		4b	Q1W	10	30.3
S15	C1D15	Pre-Infusion	4b	Q1W	14	28
S15	C1D19		4b	Q1W	18	31.7
S15	C2D1	pre-infusion	4b	Q1W	21	30.3
S15	C2D1	EOI+4Hr	4b	Q1W	21.1667	36.7
S15	C2D8	pre-infusion	4b	Q1W	28	15.4
S15	C2D15	pre-infusion	4b	Q1W	35	8.2
S16	C1D1	pre-infusion	4b	Q1W	0	0
S16	C1D1	EOI+15min	4b	Q1W	0.0104167	9.4
S16	C1D1	EOI+6Hr	4b	Q1W	0.25	7.5
S16	C1D2		4b	Q1W	1	2.3
S16	C1D5		4b	Q1W	4	23.9
S16	C1D8	pre-infusion	4b	Q1W	7	11.8
S16	C1D11		4b	Q1W	10	32.8
S16	C1D15	pre-infusion	4b	Q1W	14	6.3
S16	C1D19		4b	Q1W	18	39.6
S16	C2D1	pre-infusion	4b	Q1W	21	31.6
S16	C2D1	EOI+4Hr	4b	Q1W	21.1667	54.2
S16	C2D8	pre-infusion	4b	Q1W	28	28.9
S16	C2D15	pre-infusion	4b	Q1W	35	43.9
S17	C1D1	pre-infusion	4b	Q1W	0	0
S17	C1D1	EOI+15min	4b	Q1W	0.0104167	25.4
S17	C1D1	EOI+6Hr	4b	Q1W	0.25	8.6
S17	C1D2		4b	Q1W	1	-0.3
S17	C1D5		4b	Q1W	4	-11.3
S17	C1D8	pre-infusion	4b	Q1W	7	-2
S17	C1D11		4b	Q1W	10	15.5
S17	C1D15	pre-infusion	4b	Q1W	14	4.3
S17	C1D19		4b	Q1W	18	11.8
S17	C2D1	pre-infusion	4b	Q1W	21	8.3
S17	C2D1	EOI+4Hr	4b	Q1W	21.1667	26.3
S17	C2D8	pre-infusion	4b	Q1W	28	12.3
S17	C2D15	pre-infusion	4b	Q1W	35	10.1
S27	C1D1	Pre-Infusion	5b	Q1W	0	0
S27	C1D1	EOI+15min	5b	Q1W	0.0104167	17.3
S27	C1D1	EOI+6Hr	5b	Q1W	0.25	43.6
S27	C1D2	N/A	5b	Q1W	1	32.5
S27	C1D5	N/A	5b	Q1W	4	33.3
S27	C1D8	Pre-Infusion	5b	Q1W	7	18
S27	C1D11	N/A	5b	Q1W	10	51.3
S27	C1D15	Pre-Infusion	5b	Q1W	14	16.8
S27	C1D19	N/A	5b	Q1W	18	39.2
S27	C2D1	Pre-Infusion	5b	Q1W	21	29.1
S27	C2D1	EOI+4Hr	5b	Q1W	21.1667	62.8
S27	C2D8	Pre-Infusion	5b	Q1W	28	34
S27	C2D15	Pre-Infusion	5b	Q1W	35	65.7
S24	C1D1	Pre-Infusion	5b	Q1W	0	0
S24	C1D1	EOI+6Hr	5b	Q1W	0.25	37.7
S24	C1D2	N/A	5b	Q1W	1	34.3
S24	C1D5	N/A	5b	Q1W	4	7.1
S24	C1D8	Pre-Infusion	5b	Q1W	7	16
S24	C1D11	N/A	5b	Q1W	10	36.1
S24	C1D15	Pre-Infusion	5b	Q1W	14	9.7
S24	C1D19	N/A	5b	Q1W	18	18.5
S24	C2D1	Pre-Infusion	5b	Q1W	21	12.1
S24	C2D8	Pre-Infusion	5b	Q1W	28	6
S24	C2D15	Pre-Infusion	5b	Q1W	35	18
S24	C3D1	Pre-Infusion	5b	Q1W	42	8.8
S24	C3D8	Pre-Infusion	5b	Q1W	49	15.7
S24	C3D15	Pre-Infusion	5b	Q1W	56	13.4
S24	C4D1	Pre-Infusion	5b	Q1W	63	5.8
S24	C4D8	Pre-Infusion	5b	Q1W	70	-4.5
S24	C5D1	Pre-Infusion	5b	Q1W	84	8.5
S25	C1D1	Pre-Infusion	5b	Q1W	0	0
S25	C1D1	EOI+15min	5b	Q1W	0.0104167	24.4
S25	C1D1	EOI+6Hr	5b	Q1W	0.25	60
S25	C1D2	N/A	5b	Q1W	1	58.9
S25	C1D5	N/A	5b	Q1W	4	39.6
S25	C1D8	Pre-Infusion	5b	Q1W	7	30.2
S25	C1D11	N/A	5b	Q1W	10	93.5
S25	C1D15	Pre-Infusion	5b	Q1W	14	49
S25	C1D19	N/A	5b	Q1W	18	64.8
S25	C2D1	Pre-Infusion	5b	Q1W	21	28.2
S25	C2D1	EOI+4Hr	5b	Q1W	21.1667	66.3
S25	C2D8	Pre-Infusion	5b	Q1W	28	36.8
S25	C2D15	Pre-Infusion	5b	Q1W	35	37.6
S25	C3D1	Pre-Infusion	5b	Q1W	42	24.2
S25	C3D8	Pre-Infusion	5b	Q1W	49	40.4
S25	C3D15	Pre-Infusion	5b	Q1W	56	50.9
S25	C4D1	Pre-Infusion	5b	Q1W	63	54.4
S25	C4D8	Pre-Infusion	5b	Q1W	70	61.7
S25	C5D1	Pre-Infusion	5b	Q1W	84	16.7
S26	C1D1	Pre-Infusion	5b	Q1W	0	0
S26	C1D1	EOI+15min	5b	Q1W	0.0104167	8.5
S26	C1D1	EOI+6Hr	5b	Q1W	0.25	47.7
S26	C1D2	N/A	5b	Q1W	1	57.1
S26	C1D5	N/A	5b	Q1W	4	21.7
S26	C1D8	Pre-Infusion	5b	Q1W	7	17.3
S26	C1D11	N/A	5b	Q1W	10	99.5
S26	C1D15	Pre-Infusion	5b	Q1W	14	35
S26	C1D19	N/A	5b	Q1W	18	36.9
S26	C2D1	Pre-Infusion	5b	Q1W	21	48.4
S26	C2D1	EOI+4Hr	5b	Q1W	21.1667	54.6
S26	C2D8	Pre-Infusion	5b	Q1W	28	48.2
S26	C2D15	Pre-Infusion	5b	Q1W	35	-23.6
S26	C3D1	Pre-Infusion	5b	Q1W	42	-31.1
S26	C3D8	Pre-Infusion	5b	Q1W	49	-15.4
S26	C3D15	Pre-Infusion	5b	Q1W	56	-30.1
S28	C1D1	Pre-Infusion	5b	Q1W	0	0
S28	C1D1	EOI+15min	5b	Q1W	0.0104167	23.7
S28	C1D2	N/A	5b	Q1W	1	46.8
S28	C1D5	Pre-Infusion	5b	Q1W	4	56.2
S28	C1D8	Pre-Infusion	5b	Q1W	7	25
S28	C1D11	N/A	5b	Q1W	10	90.9
S28	C1D15	Pre-Infusion	5b	Q1W	14	63.3
S28	C1D19	N/A	5b	Q1W	18	69.3
S28	C2D1	Pre-Infusion	5b	Q1W	21	52.9
S28	C2D1	EOI+4Hr	5b	Q1W	21.1667	87.5
S28	C2D8	Pre-Infusion	5b	Q1W	28	51.3
S28	C2D15	Pre-Infusion	5b	Q1W	35	61.1
S29	C1D1	Pre-Infusion	5b	Q1W	0	0
S29	C1D1	EOI+15min	5b	Q1W	0.0104167	10.6
S29	C1D1	EOI+6Hr	5b	Q1W	0.25	33.8
S29	C1D2	N/A	5b	Q1W	1	44.3
S29	C1D5	N/A	5b	Q1W	4	24
S29	C1D8	Pre-Infusion	5b	Q1W	7	31.1
S29	C1D11	N/A	5b	Q1W	10	40.5
S29	C1D15	Pre-Infusion	5b	Q1W	14	31.8
S29	C2D1	Pre-Infusion	5b	Q1W	21	40.1
S29	C2D1	EOI+4Hr	5b	Q1W	21.1667	80.7
S29	C2D8	Pre-Infusion	5b	Q1W	28	24.9
S29	C2D15	Pre-Infusion	5b	Q1W	35	31.7
S29	C3D1	Pre-Infusion	5b	Q1W	42	21.3
S29	C3D8	Pre-Infusion	5b	Q1W	49	29.2
S29	C3D15	Pre-Infusion	5b	Q1W	56	26.8
S29	C4D1	Pre-Infusion	5b	Q1W	63	37.5
S29	C4D8	Pre-Infusion	5b	Q1W	70	13.7
S29	C5D1	Pre-Infusion	5b	Q1W	84	21.1
S38	C1D1	Pre-Infusion	6b	Q1W	0	0
S38	C1D1	EOI+15min	6b	Q1W	0.0104167	-2.3
S38	C1D1	EOI+6Hr	6b	Q1W	0.25	23.5
S38	C1D2	N/A	6b	Q1W	1	30.9
S38	C1D5	N/A	6b	Q1W	4	26.7
S38	C1D8	Pre-Infusion	6b	Q1W	7	15.9
S38	C1D11	N/A	6b	Q1W	10	51.2
S38	C1D15	Pre-Infusion	6b	Q1W	14	34.7
S38	C2D1	Pre-Infusion	6b	Q1W	21	1.1
S38	C2D1	EOI+4Hr	6b	Q1W	21.1667	13.9
S38	C2D8	Pre-Infusion	6b	Q1W	28	25.7
S38	C2D15	Pre-Infusion	6b	Q1W	35	73.9
S44	C1D1	Pre-Infusion	6b	Q1W	0	0
S44	C1D1	EOI+15min	6b	Q1W	0.0104167	14.3
S44	C1D1	EOI+6Hr	6b	Q1W	0.25	98.9
S44	C1D2	N/A	6b	Q1W	1	82.2
S44	C1D5	N/A	6b	Q1W	4	37
S44	C1D8	Pre-Infusion	6b	Q1W	7	40.9
S44	C1D11	N/A	6b	Q1W	10	151.7
S44	C1D15	Pre-Infusion	6b	Q1W	14	29.8
S44	C1D19	N/A	6b	Q1W	18	63.7
S44	C2D1	Pre-Infusion	6b	Q1W	21	31.4
S44	C2D1	EOI+4Hr	6b	Q1W	21.1667	83
S44	C2D15	Pre-Infusion	6b	Q1W	35	0
S44	C3D1	Pre-Infusion	6b	Q1W	42	24.3
S44	C3D8	Pre-Infusion	6b	Q1W	49	33.1
S44	C3D15	Pre-Infusion	6b	Q1W	56	32.7
S44	C4D1	Pre-Infusion	6b	Q1W	63	32.8
S44	C4D8	Pre-Infusion	6b	Q1W	70	23.4
S42	C1D1	Pre-Infusion	6b	Q1W	0	0
S42	C1D1	EOI+15min	6b	Q1W	0.0104167	18.5
S42	C1D1	EOI+6Hr	6b	Q1W	0.25	64.3
S42	C1D2	N/A	6b	Q1W	1	54.3
S42	C1D8	Pre-Infusion	6b	Q1W	7	59.5
S42	C1D11	N/A	6b	Q1W	10	91
S42	C1D15	Pre-Infusion	6b	Q1W	14	38.3
S42	C1D19	N/A	6b	Q1W	18	78.2
S42	C2D1	Pre-Infusion	6b	Q1W	21	75.6
S42	C2D1	EOI+4Hr	6b	Q1W	21.1667	155
S42	C2D8	Pre-Infusion	6b	Q1W	28	53.3
S42	C2D15	Pre-Infusion	6b	Q1W	35	26.5
S42	C3D1	Pre-Infusion	6b	Q1W	42	23.2
S42	C3D8	Pre-Infusion	6b	Q1W	49	43.7
S42	C3D15	Pre-Infusion	6b	Q1W	56	67.6
S42	C4D1	Pre-Infusion	6b	Q1W	63	111.7
S42	C4D8	Pre-Infusion	6b	Q1W	70	118.3
S43	C1D1	Pre-Infusion	6b	Q1W	0	0
S43	C1D1	EOI+15min	6b	Q1W	0.0104167	5.7
S43	C1D1	EOI+6Hr	6b	Q1W	0.25	55.7
S43	C1D2	N/A	6b	Q1W	1	90.1
S43	C1D5	N/A	6b	Q1W	4	44.6
S43	C1D11	N/A	6b	Q1W	10	-15.9
S43	C1D19	N/A	6b	Q1W	18	20.3
S43	C2D1	Pre-Infusion	6b	Q1W	21	30.8
S43	C2D1	EOI+4Hr	6b	Q1W	21.1667	136.9
S43	C2D8	Pre-Infusion	6b	Q1W	28	114.2
S43	C2D15	Pre-Infusion	6b	Q1W	35	109
S43	C3D1	Pre-Infusion	6b	Q1W	42	86.6
S43	C3D8	Pre-Infusion	6b	Q1W	49	120.3
S43	C3D15	Pre-Infusion	6b	Q1W	56	128
S43	C4D1	Pre-Infusion	6b	Q1W	63	117
S43	C4D8	Pre-Infusion	6b	Q1W	70	119.5
S45	C1D1	Pre-Infusion	6b	Q1W	0	0
S45	C1D1	EOI+15min	6b	Q1W	0.0104167	18.6
S45	C1D1	EOI+6Hr	6b	Q1W	0.25	99.3
S45	C1D2	N/A	6b	Q1W	1	110.3
S45	C1D5	N/A	6b	Q1W	4	50.2
S45	C1D8	Pre-Infusion	6b	Q1W	7	29.5
S45	C1D11	N/A	6b	Q1W	10	68.4
S40	C1D1	Pre-Infusion	6b	Q1W	0	0
S40	C1D1	EOI+15min	6b	Q1W	0.0104167	22.7
S40	C1D1	EOI+6Hr	6b	Q1W	0.25	112.6
S40	C1D2	N/A	6b	Q1W	1	135.6
S40	C1D5	N/A	6b	Q1W	4	92.7
S40	C1D8	Pre-Infusion	6b	Q1W	7	87
S40	C1D11	N/A	6b	Q1W	10	163
S40	C1D15	Pre-Infusion	6b	Q1W	14	56.4
S40	C1D19	N/A	6b	Q1W	18	50.6
S41	C1D1	Pre-Infusion	6b	Q1W	0	0
S41	C1D1	EOI+15min	6b	Q1W	0.0104167	23.2
S41	C1D1	EOI+6Hr	6b	Q1W	0.25	104.5
S41	C1D2	N/A	6b	Q1W	1	178.6
S41	C1D5	N/A	6b	Q1W	4	79.1
S41	C1D8	Pre-Infusion	6b	Q1W	7	61
S41	C1D11	N/A	6b	Q1W	10	143.8
S39	C1D1	Pre-Infusion	6b	Q1W	0	0
S39	C1D1	EOI+15min	6b	Q1W	0.0104167	13.5
S39	C1D1	EOI+6Hr	6b	Q1W	0.25	89.2
S39	C1D2	N/A	6b	Q1W	1	121.7
S39	C1D5	N/A	6b	Q1W	4	73.5
S39	C1D8	Pre-Infusion	6b	Q1W	7	45.2
S39	C1D11	N/A	6b	Q1W	10	127.8
S39	C1D15	Pre-Infusion	6b	Q1W	14	68.4
S39	C1D19	Pre-Infusion	6b	Q1W	18	117.6
S39	C2D1	Pre-Infusion	6b	Q1W	21	91.4
S39	C2D1	EOI+4Hr	6b	Q1W	21.1667	129.3
S39	C2D8	Pre-Infusion	6b	Q1W	28	77.7
S39	C2D15	Pre-Infusion	6b	Q1W	35	64.1
S39	C3D1	Pre-Infusion	6b	Q1W	42	62.3
S39	C3D8	Pre-Infusion	6b	Q1W	49	61
S39	C3D15	Pre-Infusion	6b	Q1W	56	81.2
S39	C4D1	Pre-Infusion	6b	Q1W	63	71.2
S39	C4D8	Pre-Infusion	6b	Q1W	70	94.6
S46	C1D1	Pre-Infusion	6b	Q1W	0	0
S46	C1D1	EOI+15min	6b	Q1W	0.0104167	31
S46	C1D1	EOI+6Hr	6b	Q1W	0.25	90.7
S46	C1D2	N/A	6b	Q1W	1	110.7
S46	C1D5	N/A	6b	Q1W	4	88.3
S46	C1D8	Pre-Infusion	6b	Q1W	7	66.6
S46	C1D11	N/A	6b	Q1W	10	221.6
S46	C1D15	Pre-Infusion	6b	Q1W	14	131.7
S46	C1D19	N/A	6b	Q1W	18	114.7

## Sheet: Fig. 4c
	Group MP0317-low dose
Subject ID	Baseline %CD11c	C2D8 %CD11c
S1	11.932	28.357
S2	33.796	19.463
S3	0.929	0.191
S4	19.445	11.448
S9	5.259	7.44
S12	3.847	6.476
	Group MP0317-higher dose
Subject ID	Baseline %CD11c	C2D8 %CD11c
S5	0.585	2.797
S6	20.063	18.705
S13	15.504	23.801
S14	20.576	23.485
S16	2.921	3.249
S14	13.53	20.026
S11	7.206	14.267
S19	10.9183	34.0005
S22	6.13215	14.1928
S24	4.13889	35.738
S25	9.80048	28.3751
S31	23.7337	13.9908
S27	38.3003	16.1615
S37	12.7485	22.1998
S28	20.8189	37.5192
S34	9.6	10.161
S39	9.66816	10.1128
S42	12.1035	8.54349
S44	16.4106	23.4211
S38	2.77635	3.21708

## Sheet: Fig. 4d
Subject ID	Visit	Signature name	Signature score	Group
S2	Baseline	T follicular helper	-0.0619732	MP0317-low dose
S1	Baseline	T follicular helper	0.263754	MP0317-low dose
S2	C2D8	T follicular helper	0.357887	MP0317-low dose
S1	C2D8	T follicular helper	0.578627	MP0317-low dose
S3	Baseline	T follicular helper	0.107036	MP0317-low dose
S3	C2D8	T follicular helper	-0.609747	MP0317-low dose
S9	Baseline	T follicular helper	-0.360664	MP0317-low dose
S9	C2D8	T follicular helper	-0.257329	MP0317-low dose
S20	C2D8	T follicular helper	-0.051497	MP0317-low dose
S20	Baseline	T follicular helper	-0.0182599	MP0317-low dose
S2	Baseline	IFNG downstream	-0.474235	MP0317-low dose
S1	Baseline	IFNG downstream	0.731011	MP0317-low dose
S2	C2D8	IFNG downstream	0.36479	MP0317-low dose
S1	C2D8	IFNG downstream	-0.199533	MP0317-low dose
S3	Baseline	IFNG downstream	-0.108674	MP0317-low dose
S3	C2D8	IFNG downstream	-0.27729	MP0317-low dose
S9	Baseline	IFNG downstream	0.313271	MP0317-low dose
S9	C2D8	IFNG downstream	0.0758442	MP0317-low dose
S20	C2D8	IFNG downstream	-0.756589	MP0317-low dose
S20	Baseline	IFNG downstream	-0.088921	MP0317-low dose
S2	Baseline	mature DCs	0.184504	MP0317-low dose
S1	Baseline	mature DCs	0.318143	MP0317-low dose
S2	C2D8	mature DCs	0.189365	MP0317-low dose
S1	C2D8	mature DCs	-0.414382	MP0317-low dose
S3	Baseline	mature DCs	0.340741	MP0317-low dose
S3	C2D8	mature DCs	-0.317834	MP0317-low dose
S9	Baseline	mature DCs	-0.396783	MP0317-low dose
S9	C2D8	mature DCs	0.268425	MP0317-low dose
S20	C2D8	mature DCs	-0.261074	MP0317-low dose
S20	Baseline	mature DCs	0.0137298	MP0317-low dose
S2	Baseline	Plasma cells	-0.684944	MP0317-low dose
S1	Baseline	Plasma cells	0.814773	MP0317-low dose
S2	C2D8	Plasma cells	0.726154	MP0317-low dose
S1	C2D8	Plasma cells	-0.257301	MP0317-low dose
S3	Baseline	Plasma cells	0.439453	MP0317-low dose
S3	C2D8	Plasma cells	-0.529481	MP0317-low dose
S9	Baseline	Plasma cells	-0.332834	MP0317-low dose
S9	C2D8	Plasma cells	-0.212137	MP0317-low dose
S20	C2D8	Plasma cells	-0.494371	MP0317-low dose
S20	Baseline	Plasma cells	-0.154382	MP0317-low dose
S8	Baseline	T follicular helper	-0.17267	MP0317-higher dose
S5	Baseline	T follicular helper	0.535718	MP0317-higher dose
S5	C2D8	T follicular helper	0.277392	MP0317-higher dose
S6	C2D8	T follicular helper	0.588527	MP0317-higher dose
S6	Baseline	T follicular helper	-0.641874	MP0317-higher dose
S14	Baseline	T follicular helper	-0.25096	MP0317-higher dose
S14	C2D8	T follicular helper	0.197919	MP0317-higher dose
S15	Baseline	T follicular helper	-0.3937	MP0317-higher dose
S18	Baseline	T follicular helper	0.0340396	MP0317-higher dose
S16	C2D8	T follicular helper	-0.717213	MP0317-higher dose
S8	C2D8	T follicular helper	0.326671	MP0317-higher dose
S16	Baseline	T follicular helper	-0.453908	MP0317-higher dose
S31	Baseline	T follicular helper	0.263733	MP0317-higher dose
S24	Baseline	T follicular helper	-0.354411	MP0317-higher dose
S25	Baseline	T follicular helper	0.0106434	MP0317-higher dose
S24	C2D8	T follicular helper	0.472432	MP0317-higher dose
S31	C2D8	T follicular helper	0.469543	MP0317-higher dose
S25	C2D8	T follicular helper	0.128866	MP0317-higher dose
S19	C2D8	T follicular helper	0.565181	MP0317-higher dose
S19	Baseline	T follicular helper	0.143435	MP0317-higher dose
S15	C2D8	T follicular helper	0.396885	MP0317-higher dose
S18	C2D8	T follicular helper	-0.410208	MP0317-higher dose
S30	C2D8	T follicular helper	-0.103673	MP0317-higher dose
S30	Baseline	T follicular helper	-0.125315	MP0317-higher dose
S38	C2D8	T follicular helper	-0.423543	MP0317-higher dose
S39	Baseline	T follicular helper	0.1802	MP0317-higher dose
S38	Baseline	T follicular helper	-0.0859789	MP0317-higher dose
S39	C2D8	T follicular helper	-0.00911482	MP0317-higher dose
S8	Baseline	IFNG downstream	0.164574	MP0317-higher dose
S5	Baseline	IFNG downstream	0.161804	MP0317-higher dose
S5	C2D8	IFNG downstream	0.300994	MP0317-higher dose
S6	C2D8	IFNG downstream	0.208713	MP0317-higher dose
S6	Baseline	IFNG downstream	-0.770341	MP0317-higher dose
S14	Baseline	IFNG downstream	-0.153497	MP0317-higher dose
S14	C2D8	IFNG downstream	-0.519249	MP0317-higher dose
S15	Baseline	IFNG downstream	-0.308038	MP0317-higher dose
S18	Baseline	IFNG downstream	0.0858779	MP0317-higher dose
S16	C2D8	IFNG downstream	-0.194436	MP0317-higher dose
S8	C2D8	IFNG downstream	0.54749	MP0317-higher dose
S16	Baseline	IFNG downstream	-0.395269	MP0317-higher dose
S31	Baseline	IFNG downstream	-0.386834	MP0317-higher dose
S24	Baseline	IFNG downstream	-0.386516	MP0317-higher dose
S25	Baseline	IFNG downstream	0.550554	MP0317-higher dose
S24	C2D8	IFNG downstream	0.364894	MP0317-higher dose
S31	C2D8	IFNG downstream	0.632837	MP0317-higher dose
S25	C2D8	IFNG downstream	0.74794	MP0317-higher dose
S19	C2D8	IFNG downstream	0.751972	MP0317-higher dose
S19	Baseline	IFNG downstream	0.862839	MP0317-higher dose
S15	C2D8	IFNG downstream	0.07265	MP0317-higher dose
S18	C2D8	IFNG downstream	-0.0818032	MP0317-higher dose
S30	C2D8	IFNG downstream	-0.579718	MP0317-higher dose
S30	Baseline	IFNG downstream	-0.560509	MP0317-higher dose
S38	C2D8	IFNG downstream	-0.733741	MP0317-higher dose
S39	Baseline	IFNG downstream	0.517543	MP0317-higher dose
S38	Baseline	IFNG downstream	-0.753198	MP0317-higher dose
S39	C2D8	IFNG downstream	-0.0357415	MP0317-higher dose
S8	Baseline	mature DCs	0.14304	MP0317-higher dose
S5	Baseline	mature DCs	0.117305	MP0317-higher dose
S5	C2D8	mature DCs	0.430067	MP0317-higher dose
S6	C2D8	mature DCs	0.178435	MP0317-higher dose
S6	Baseline	mature DCs	-0.37334	MP0317-higher dose
S14	Baseline	mature DCs	0.471797	MP0317-higher dose
S14	C2D8	mature DCs	0.0493819	MP0317-higher dose
S15	Baseline	mature DCs	-0.287605	MP0317-higher dose
S18	Baseline	mature DCs	0.0569956	MP0317-higher dose
S16	C2D8	mature DCs	-0.384419	MP0317-higher dose
S8	C2D8	mature DCs	0.483284	MP0317-higher dose
S16	Baseline	mature DCs	-0.429013	MP0317-higher dose
S31	Baseline	mature DCs	-0.201453	MP0317-higher dose
S24	Baseline	mature DCs	-0.48135	MP0317-higher dose
S25	Baseline	mature DCs	-0.206808	MP0317-higher dose
S24	C2D8	mature DCs	0.360099	MP0317-higher dose
S31	C2D8	mature DCs	0.42439	MP0317-higher dose
S25	C2D8	mature DCs	0.242162	MP0317-higher dose
S19	C2D8	mature DCs	0.391365	MP0317-higher dose
S19	Baseline	mature DCs	0.140938	MP0317-higher dose
S15	C2D8	mature DCs	-0.302919	MP0317-higher dose
S18	C2D8	mature DCs	0.0803178	MP0317-higher dose
S30	C2D8	mature DCs	0.0129643	MP0317-higher dose
S30	Baseline	mature DCs	0.11669	MP0317-higher dose
S38	C2D8	mature DCs	-0.54757	MP0317-higher dose
S39	Baseline	mature DCs	0.406596	MP0317-higher dose
S38	Baseline	mature DCs	-0.572984	MP0317-higher dose
S39	C2D8	mature DCs	0.145587	MP0317-higher dose
S8	Baseline	Plasma cells	0.153588	MP0317-higher dose
S5	Baseline	Plasma cells	0.404962	MP0317-higher dose
S5	C2D8	Plasma cells	0.406777	MP0317-higher dose
S6	C2D8	Plasma cells	0.370095	MP0317-higher dose
S6	Baseline	Plasma cells	-0.722783	MP0317-higher dose
S14	Baseline	Plasma cells	-0.416238	MP0317-higher dose
S14	C2D8	Plasma cells	-0.46346	MP0317-higher dose
S15	Baseline	Plasma cells	-0.31467	MP0317-higher dose
S18	Baseline	Plasma cells	0.286384	MP0317-higher dose
S16	C2D8	Plasma cells	0.00149585	MP0317-higher dose
S8	C2D8	Plasma cells	0.707032	MP0317-higher dose
S16	Baseline	Plasma cells	-0.557356	MP0317-higher dose
S31	Baseline	Plasma cells	0.11933	MP0317-higher dose
S24	Baseline	Plasma cells	-0.447483	MP0317-higher dose
S25	Baseline	Plasma cells	-0.0780298	MP0317-higher dose
S24	C2D8	Plasma cells	-0.122936	MP0317-higher dose
S31	C2D8	Plasma cells	0.744072	MP0317-higher dose
S25	C2D8	Plasma cells	0.351921	MP0317-higher dose
S19	C2D8	Plasma cells	0.860938	MP0317-higher dose
S19	Baseline	Plasma cells	0.478704	MP0317-higher dose
S15	C2D8	Plasma cells	0.259682	MP0317-higher dose
S18	C2D8	Plasma cells	-0.316631	MP0317-higher dose
S30	C2D8	Plasma cells	-0.534187	MP0317-higher dose
S30	Baseline	Plasma cells	-0.159194	MP0317-higher dose
S38	C2D8	Plasma cells	-0.704056	MP0317-higher dose
S39	Baseline	Plasma cells	0.265424	MP0317-higher dose
S38	Baseline	Plasma cells	-0.68288	MP0317-higher dose
S39	C2D8	Plasma cells	-0.20255	MP0317-higher dose

## Sheet: Fig. 5a
CXCL10 serum levels (pg/mL) post MP0317 treatment
Cohort:	Cohort 1		Cohort 2		Cohort 3			Cohort 4						Cohort 5						Cohort 6								Cohort 4b				Cohort 5b						Cohort 6b
Subject ID:	S1	S2	S3	S4	S7	S5	S6	S9	S8	S10	S13	S12	S11	S23	S18	S19	S20	S22	S21	S31	S32	S30	S36	S37	S33	S35	S34	S14	S15	S16	S17	S24	S25	S26	S28	S27	S29	S42	S38	S45	S40	S41	S46	S43	S44	S39
Baseline	300.68	348.07	256.83	223.31	106.68	439	237.07	663.3	295.5	228.6	496.3	101.1	75.3	748.35	333.08	291.06	683.99	272.8	983.49	440.03	316.56	258.89	231.82	193.95	523.2	171.26	354.08	292.3	274.8	358.72	276.21	326.92	874.14	1138.24	989.82	114.46	301.67	216.47	479.8	1982.7	352.4	476.38	249.47	147.43	492.64	163.48
C1D8	492.9	791.83	423.76	295.34	236.63	713.61	860.09	2199.1	728.9	2086.3	665.5	198.3	428.2	1031.08	403.57	590.41	2741.88	467.52	935.65	927.12	653.07	1021.57	361.54	302.58	729.96	376.45	632.25	738.1	1213.7	724.45	438.48	4166.5	8537.85	1534.98	2391.79	607.64	1069.1	286.4	640.2	1738.2	1244.3	600.91	656.16		416.82	283.93
C2D1	369.45	406.86	413.9	330.53	72.62	508.46	337.75	955.4	376.4	346.8	498.3	201.3	89.4	532.59	704.86	1326.16	1695.71	303.36	1417.71	730.81	1058.2	834.48	548.48	391.05		1021.88	739.14	139.1	867.8	581.43	909.09	1538.17	3494.11	1653.08	1062.06	224.71	943.03	616.36	188.2					734.49	512.28	254.37
C2D8	373.55	375.37	416.74	281		829.83	430.4	1264.6	602.3	1726	1275.2	144.8	121.4	514.82	736.1	1744.68	1535.34	642.42		714.73	998.05		504.34	395.83		327.98	389.13	136.6	1250.6	390.07	747.82	836.34	4134.64	1442.59	1155.68	368.25	752.13	571.42	580.1					307.15		233.34
C4D1	353.29			164.54				469.2			1567.9									1235	1819.69					472.53						686.77	3193.51				934.5	617.82						334.76	852.82	389.35

## Sheet: Fig. 5b
% B cell change from baseline
	Cohort 1	Cohort 2	Cohort 3	Cohort 4						Cohort 5						Cohort 6							Cohort 4b			Cohort 5b						Cohort 6b
	0.03 mg/kg (n=1)	0.1mg/kg (n=1)	0.3mg/kg (n=1)	1 mg/kg (n=6)						3 mg/kg (n=6)						10 mg/kg (n=7)							0.5 mg/kg (n=3)			1.5 mg/kg (n=6)						5 mg/kg (n=7)
Subject ID:	S1	S4	S6	S9	S8	S10	S13	S12	S11	S23	S18	S19	S20	S22	S21	S31	S30	S36	S37	S33	S35	S34	S14	S16	S17	S24	S25	S26	S28	S27	S29	S42	S40	S41	S46	S43	S44	S39
Baseline	0	0	0	0	0	0	0	0	0	0	0	0	0	0	0	0	0	0	0	0	0	0	0	0	0	0	0	0	0	0	0	0	0	0	0	0	0	0
C1D2	-57.5	-15.63		-68.85	-71.88	-75.21	-59.57	-73.75	-81.03		-57.73	-62.5	-69.93	-68.81	-59.57	27.136	-75.61	-60.78	-79.31			-57.41	-85.37		-83.76	-70.59	-69.4	-71.05	-76.98	-73.77	-48.53	5.41			-26.8	-2.23	-64.3
C1D8	-17.5		-96.77		-95.31	-94.02	-82.98	-97.5	-91.38	-31.61	-96.47	-95.31	-97.83		-89.36	-86.93	-88.62	-96.08	-34.48		-77.78	-87.04	-97.56	-87.88				-90.53	-90.65		-92.65	-56.8	-97.7	-88.7	-88.5		-92.2	-42
C2D1	23.75	-6.25			-62.5	-43.59	72.34		33.621	75.785			-40.58	-47.91	-85.96	-55.28	-78.86	-7.843	-31.03	-82.83	-40.56	-41.67	2.439		-91.45	-72.94	-66.38	-86.84	-84.89	-65.57	-77.21	-89.2				-80.4	-79.1	-20.5
C2D8		-28.13			-92.19	-96.58		8.75	-63.79	32.735		-92.19	-41.67	-73.31			-49.59			-80.81	-21.67		-24.39		-95.73		-66.38	-85.26	-79.14	-75.41	-67.65	-91.9				-79.5		-15.9
C4D1				22.951			29.787									-23.12	4.065				-62.22					-88.24	-67.67									-59.8	-46.1

## Sheet: Ext. Data Fig. 2
Indication	Cohort	activated_M1	T follicular helper	Treg	B cells traffic	IFNG downstream	T cells	Cytotoxic lymphocytes	B lineage	Monocytes	DCs	CD40 activation	mature DCs	M2 macrophages	M1 macrophages	DC2
neuroendocrine cervix cancer	C3	0.181766	-0.258326	-0.321293	0.111988	0.139191	-0.26888	-0.832042	-0.310329	0.0237323	-0.256906	-0.532982	0.312762	-0.104935	0.0301926	-0.331737
colorectal cancer	C3	0.884257	1.2304	0.868632	0.651033	0.979054	0.158748	0.696509	0.38218	-0.285981	1.08968	1.09091	0.551774	0.367624	0.809222	0.206472
cholangiocarcinoma	C4	0.372787	0.499342	0.313623	0.507684	0.382916	0.224253	0.217436	0.529245	0.0434894	0.15701	0.341673	0.340243	0.181557	0.683609	-0.331925
pancreatic cancer	C4b	-0.359168	0.448879	0.373267	-0.500858	-0.365752	-0.193907	0.0559958	0.368529	-0.284932	-0.55071	-0.363097	-0.422415	-0.177263	-0.54731	-0.0453143
breast cancer	C4b	0.407349	0.790585	0.452014	0.0998794	0.380688	-0.0704289	0.385744	0.756385	0.749978	1.15185	0.715094	-0.015314	0.0973584	0.167998	0.480716
pancreatic cancer	C4b	0.104016	-0.263305	-0.0108318	-0.165973	0.200833	-0.160801	-0.488844	0.398781	-0.0479444	-0.285333	-0.3586	0.0445944	0.0421696	0.00379804	-0.0137191
colorectal cancer	C5	0.00210786	-0.444247	-0.102713	0.255951	-0.167681	-0.173121	-0.373912	-0.220052	-0.496842	-0.975913	-0.859379	0.0233222	-0.133752	-0.0489989	-0.631637
ovarian cancer	C5	0.564772	0.421746	0.305539	-0.113883	-0.110868	0.337903	0.901374	1.04519	0.554167	1.08512	0.214446	0.250427	0.0206812	0.255057	0.781613
gastrointestinal stromal tumor	C5b	0.906925	0.826843	0.644148	0.882728	0.75141	0.846005	0.804428	0.131571	1.47365	0.464152	1.13555	0.84145	0.522998	0.889454	0.772027
gastrointestinal stromal tumor	C5b	0.0910819	0.118222	0.232839	0.19551	0.197386	-0.335919	-0.142363	0.177289	0.492647	-0.0452595	0.297125	0.44897	0.0371913	0.331283	0.0909122
pancreatic cancer	C6	0.199587	0.0216422	0.53417	-1.13569	-0.0192092	-0.0950476	0.633459	-0.389661	0.507266	-0.884379	0.198188	-0.103725	0.124939	-0.344293	-0.258984
non small cell lung cancer	C6	0.684934	0.20581	-0.116824	0.341222	1.01967	0.0193455	0.707974	0.0949692	0.677562	0.517613	1.25603	0.625843	0.390786	0.815611	0.56553
pancreatic cancer	C6b	0.0867979	-0.337564	-0.623695	-0.651025	0.0194566	-0.216441	0.148109	-0.591638	-0.147644	-0.0440737	-0.00481112	0.0254139	-0.100021	0.145418	-0.142924
anal cancer	C6b	-0.11179	-0.189315	-0.00520545	0.0291521	-0.553285	-0.386269	-0.482309	-0.550351	-1.00163	-0.413869	-0.713344	-0.26101	-0.213922	-0.071848	-0.252832

[truncated: 3 more sheets: Ext. Data Fig. 3, Ext. Data Fig. 4, Ext. Data Fig. 5]
